# Supplementary material for: Small-scale screening of anticancer drugs acting specifically on neural stem/progenitor cells derived from human-induced pluripotent stem cells using a time-course cytotoxicity test
Source: PeerJ. 2018 Jan 4;6:e4187. doi: 10.7717/peerj.4187 (PMC5756610; doi:10.7717/peerj.4187)
Supplement: Table S3 [file peerj-06-4187-s004.xlsx]

## Sheet: Sheet1
Table S3. Raw data on projected areas of neurosphere size obtained by time-course cytotoxicity test
Cell Name	Compound	Conc (μM)	Day	Projected Area (mm2)	Number of neurospheres per microwell on day0
DSM	Cisplatin	0	0	0.0061789	1
DSM	Cisplatin	0	1	0.00850224	1
DSM	Cisplatin	0	2	0.0101146	1
DSM	Cisplatin	0	3	0.0112462	1
DSM	Cisplatin	0	7	0.0148013	1
DSM	Cisplatin	0	0	0.00767105	1
DSM	Cisplatin	0	1	0.00805159	1
DSM	Cisplatin	0	2	0.00989425	1
DSM	Cisplatin	0	3	0.0113363	1
DSM	Cisplatin	0	7	0.0176354	1
DSM	Cisplatin	0	0	0.00627904	1
DSM	Cisplatin	0	1	0.00654943	1
DSM	Cisplatin	0	2	0.00785131	1
DSM	Cisplatin	0	3	0.00842213	1
DSM	Cisplatin	0	7	0.0134093	1
DSM	Cisplatin	0	0	0.00710022	1
DSM	Cisplatin	0	1	0.00814172	1
DSM	Cisplatin	0	2	0.0095838	1
DSM	Cisplatin	0	3	0.0108156	1
DSM	Cisplatin	0	7	0.013189	1
DSM	Cisplatin	0	0	0.00554799	1
DSM	Cisplatin	0	1	0.00766103	1
DSM	Cisplatin	0	2	0.00850224	1
DSM	Cisplatin	0	3	0.0109458	1
DSM	Cisplatin	0	7	0.0136096	1
DSM	Cisplatin	0	0	0.00545786	1
DSM	Cisplatin	0	1	0.00632911	1
DSM	Cisplatin	0	2	0.00878265	1
DSM	Cisplatin	0	3	0.00980412	1
DSM	Cisplatin	0	7	0.0155123	1
DSM	Cisplatin	0	0	0.00537774	1
DSM	Cisplatin	0	1	0.00663956	1
DSM	Cisplatin	0	2	0.00838207	1
DSM	Cisplatin	0	3	0.009724	1
DSM	Cisplatin	0	7	0.0140703	1
DSM	Cisplatin	0	0	0.00523754	1
DSM	Cisplatin	0	1	0.00646932	1
DSM	Cisplatin	0	2	0.00725044	1
DSM	Cisplatin	0	3	0.0095838	1
DSM	Cisplatin	0	7	0.0131189	1
DSM	Cisplatin	0	0	0.00671968	1
DSM	Cisplatin	0	1	0.00706017	1
DSM	Cisplatin	0	2	0.0100445	1
DSM	Cisplatin	0	3	0.011086	1
DSM	Cisplatin	0	7	0.0151618	1
DSM	Cisplatin	0	0	0.00695001	1
DSM	Cisplatin	0	1	0.0086825	1
DSM	Cisplatin	0	2	0.010425	1
DSM	Cisplatin	0	3	0.0112762	1
DSM	Cisplatin	0	7	0.0155524	1
DSM	Cisplatin	0	0	0.00703012	1
DSM	Cisplatin	0	1	0.00878265	1
DSM	Cisplatin	0	2	0.0112362	1
DSM	Cisplatin	0	3	0.0119172	1
DSM	Cisplatin	0	7	0.0163435	1
DSM	Cisplatin	0	0	0.00515743	1
DSM	Cisplatin	0	1	0.00740066	1
DSM	Cisplatin	0	2	0.00804158	1
DSM	Cisplatin	0	3	0.00962386	1
DSM	Cisplatin	0	7	0.0137198	1
DSM	Cisplatin	0	0	0.00648934	1
DSM	Cisplatin	0	1	0.00731053	1
DSM	Cisplatin	0	2	0.00922328	1
DSM	Cisplatin	0	3	0.0109758	1
DSM	Cisplatin	0	7	0.0143607	1
DSM	Cisplatin	0	0	0.00721038	1
DSM	Cisplatin	0	1	0.00841211	1
DSM	Cisplatin	0	2	0.0100945	1
DSM	Cisplatin	0	3	0.0113063	1
DSM	Cisplatin	0	7	0.0149816	1
DSM	Cisplatin	0	0	0.00655945	1
DSM	Cisplatin	0	1	0.00832198	1
DSM	Cisplatin	0	2	0.0100945	1
DSM	Cisplatin	0	3	0.00950369	1
DSM	Cisplatin	0	7	0.0147112	1
DSM	Cisplatin	0	0	0.00581838	1
DSM	Cisplatin	0	1	0.00676975	1
DSM	Cisplatin	0	2	0.00935347	1
DSM	Cisplatin	0	3	0.0112462	1
DSM	Cisplatin	0	7	0.0123478	1
DSM	Cisplatin	0	0	0.00575829	1
DSM	Cisplatin	0	1	0.00637919	1
DSM	Cisplatin	0	2	0.00814172	1
DSM	Cisplatin	0	3	0.00913315	1
DSM	Cisplatin	0	7	0.0116167	1
DSM	Cisplatin	0	0	0.00647933	1
DSM	Cisplatin	0	1	0.00753084	1
DSM	Cisplatin	0	2	0.010405	1
DSM	Cisplatin	0	3	0.0117169	1
DSM	Cisplatin	0	7	0.0150116	1
DSM	Cisplatin	0	0	0.00612883	1
DSM	Cisplatin	0	1	0.00862242	1
DSM	Cisplatin	0	2	0.0107355	1
DSM	Cisplatin	0	3	0.0115867	1
DSM	Cisplatin	0	7	0.0156626	1
DSM	Cisplatin	0	0	0.00793142	1
DSM	Cisplatin	0	1	0.00821183	1
DSM	Cisplatin	0	2	0.0102748	1
DSM	Cisplatin	0	3	0.0113864	1
DSM	Cisplatin	0	7	0.0141604	1
DSM	Cisplatin	0	0	0.00634914	1
DSM	Cisplatin	0	1	0.00740066	1
DSM	Cisplatin	0	2	0.00912314	1
DSM	Cisplatin	0	3	0.00994432	1
DSM	Cisplatin	0	7	0.0143106	1
DSM	Cisplatin	0	0	0.00663956	1
DSM	Cisplatin	0	1	0.00786132	1
DSM	Cisplatin	0	2	0.0102548	1
DSM	Cisplatin	0	3	0.0108456	1
DSM	Cisplatin	0	7	0.0140402	1
DSM	Cisplatin	0	0	0.0077812	1
DSM	Cisplatin	0	1	0.00787133	1
DSM	Cisplatin	0	2	0.0109057	1
DSM	Cisplatin	0	3	0.0107054	1
DSM	Cisplatin	0	7	0.0161733	1
DSM	Cisplatin	0	0	0.0072204	1
DSM	Cisplatin	0	1	0.00813171	1
DSM	Cisplatin	0	2	0.00834201	1
DSM	Cisplatin	0	3	0.0108556	1
DSM	Cisplatin	0	7	0.0149716	1
DSM	Cisplatin	0	0	0.0231133	2
DSM	Cisplatin	0	1	0.0193979	2
DSM	Cisplatin	0	2	0.0237542	2
DSM	Cisplatin	0	3	0.026418	2
DSM	Cisplatin	0	7	0.0286012	2
DSM	Cisplatin	0	0	0.00910311	1
DSM	Cisplatin	0	1	0.011106	1
DSM	Cisplatin	0	2	0.0128585	1
DSM	Cisplatin	0	3	0.0156225	1
DSM	Cisplatin	0	7	0.02082	1
DSM	Cisplatin	0	0	0.00894288	1
DSM	Cisplatin	0	1	0.0106553	1
DSM	Cisplatin	0	2	0.0127784	1
DSM	Cisplatin	0	3	0.0144809	1
DSM	Cisplatin	0	7	0.0191175	1
DSM	Cisplatin	0	0	0.0117569	1
DSM	Cisplatin	0	1	0.0129787	1
DSM	Cisplatin	0	2	0.0158829	1
DSM	Cisplatin	0	3	0.0178657	1
DSM	Cisplatin	0	7	0.0242249	1
DSM	Cisplatin	0	0	0.00959382	2
DSM	Cisplatin	0	1	0.0105252	2
DSM	Cisplatin	0	2	0.0128585	2
DSM	Cisplatin	0	3	0.013169	2
DSM	Cisplatin	0	7	0.0153721	2
DSM	Cisplatin	0	0	0.00564813	1
DSM	Cisplatin	0	1	0.00684986	1
DSM	Cisplatin	0	2	0.00794144	1
DSM	Cisplatin	0	3	0.0086825	1
DSM	Cisplatin	0	7	0.0128084	1
DSM	Cisplatin	0	0	0.00630909	1
DSM	Cisplatin	0	1	0.00710022	1
DSM	Cisplatin	0	2	0.00876262	1
DSM	Cisplatin	0	3	0.0113864	1
DSM	Cisplatin	0	7	0.0144408	1
DSM	Cisplatin	0	0	0.00418603	1
DSM	Cisplatin	0	1	0.00605872	1
DSM	Cisplatin	0	2	0.00679979	1
DSM	Cisplatin	0	3	0.00820181	1
DSM	Cisplatin	0	7	0.0128585	1
DSM	Cisplatin	0	0	0.00477688	1
DSM	Cisplatin	0	1	0.00512738	1
DSM	Cisplatin	0	2	0.00620894	1
DSM	Cisplatin	0	3	0.00803157	1
DSM	Cisplatin	0	7	0.0116968	1
DSM	Cisplatin	0	0	0.00457659	1
DSM	Cisplatin	0	1	0.0063892	1
DSM	Cisplatin	0	2	0.00786132	1
DSM	Cisplatin	0	3	0.00869252	1
DSM	Cisplatin	0	7	0.0134293	1
DSM	Cisplatin	0	0	0.00528761	1
DSM	Cisplatin	0	1	0.00613884	1
DSM	Cisplatin	0	2	0.00706017	1
DSM	Cisplatin	0	3	0.0111761	1
DSM	Cisplatin	0	7	0.0140002	1
DSM	Cisplatin	0	0	0.00470678	1
DSM	Cisplatin	0	1	0.0052776	1
DSM	Cisplatin	0	2	0.00702011	1
DSM	Cisplatin	0	3	0.00828193	1
DSM	Cisplatin	0	7	0.0114265	1
DSM	Cisplatin	0	0	0.00464669	1
DSM	Cisplatin	0	1	0.0064593	1
DSM	Cisplatin	0	2	0.00763099	1
DSM	Cisplatin	0	3	0.00982415	1
DSM	Cisplatin	0	7	0.0139501	1
DSM	Cisplatin	0	0	0.00435627	1
DSM	Cisplatin	0	1	0.00606874	1
DSM	Cisplatin	0	2	0.00667962	1
DSM	Cisplatin	0	3	0.00831197	1
DSM	Cisplatin	0	7	0.0122577	1
DSM	Cisplatin	0	0	0.0056281	1
DSM	Cisplatin	0	1	0.0064593	1
DSM	Cisplatin	0	2	0.00821183	1
DSM	Cisplatin	0	3	0.00918322	1
DSM	Cisplatin	0	7	0.0143707	1
DSM	Cisplatin	0	0	0.00362522	1
DSM	Cisplatin	0	1	0.00609878	1
DSM	Cisplatin	0	2	0.00825188	1
DSM	Cisplatin	0	3	0.00858236	1
DSM	Cisplatin	0	7	0.0112162	1
DSM	Cisplatin	0	0	0.00544784	1
DSM	Cisplatin	0	1	0.00614885	1
DSM	Cisplatin	0	2	0.00705015	1
DSM	Cisplatin	0	3	0.00820181	1
DSM	Cisplatin	0	7	0.0116267	1
DSM	Cisplatin	0	0	0.0050673	1
DSM	Cisplatin	0	1	0.00627904	1
DSM	Cisplatin	0	2	0.00705015	1
DSM	Cisplatin	0	3	0.0081217	1
DSM	Cisplatin	0	7	0.0115566	1
DSM	Cisplatin	0	0	0.00580836	1
DSM	Cisplatin	0	1	0.00572825	1
DSM	Cisplatin	0	2	0.00735058	1
DSM	Cisplatin	0	3	0.00877263	1
DSM	Cisplatin	0	7	0.0127484	1
DSM	Cisplatin	0	0	0.00547789	1
DSM	Cisplatin	0	1	0.00681982	1
DSM	Cisplatin	0	2	0.00792141	1
DSM	Cisplatin	0	3	0.00970397	1
DSM	Cisplatin	0	7	0.0134894	1
DSM	Cisplatin	0	0	0.0049972	1
DSM	Cisplatin	0	1	0.00593855	1
DSM	Cisplatin	0	2	0.00713027	1
DSM	Cisplatin	0	3	0.00829194	1
DSM	Cisplatin	0	7	0.0122176	1
DSM	Cisplatin	0	0	0.00612883	1
DSM	Cisplatin	0	1	0.00649936	1
DSM	Cisplatin	0	2	0.00870253	1
DSM	Cisplatin	0	3	0.00798149	1
DSM	Cisplatin	0	7	0.0126282	1
DSM	Cisplatin	0	0	0.00491708	1
DSM	Cisplatin	0	1	0.00697004	1
DSM	Cisplatin	0	2	0.00732054	1
DSM	Cisplatin	0	3	0.00935347	1
DSM	Cisplatin	0	7	0.0123278	1
DSM	Cisplatin	0	0	0.00656946	1
DSM	Cisplatin	0	1	0.00738063	1
DSM	Cisplatin	0	2	0.00793142	1
DSM	Cisplatin	0	3	0.00955376	1
DSM	Cisplatin	0	7	0.0139901	1
DSM	Cisplatin	0	0	0.0054178	1
DSM	Cisplatin	0	1	0.00686989	1
DSM	Cisplatin	0	2	0.00908308	1
DSM	Cisplatin	0	3	0.0103649	1
DSM	Cisplatin	0	7	0.0134394	1
DSM	Cisplatin	0	0	0.00467673	1
DSM	Cisplatin	0	1	0.00669965	1
DSM	Cisplatin	0	2	0.00952371	1
DSM	Cisplatin	0	3	0.00990426	1
DSM	Cisplatin	0	7	0.0119572	1
DSM	Cisplatin	0	0	0.00561809	1
DSM	Cisplatin	0	1	0.00720037	1
DSM	Cisplatin	0	2	0.00807162	1
DSM	Cisplatin	0	3	0.00915318	1
DSM	Cisplatin	0	7	0.0124179	1
DSM	Cisplatin	0	0	0.0052776	1
DSM	Cisplatin	0	1	0.00667962	1
DSM	Cisplatin	0	2	0.00884273	1
DSM	Cisplatin	0	3	0.009724	1
DSM	Cisplatin	0	7	0.014551	1
DSM	Cisplatin	0	0	0.00639921	1
DSM	Cisplatin	0	1	0.00669965	1
DSM	Cisplatin	0	2	0.00865246	1
DSM	Cisplatin	0	3	0.00887278	1
DSM	Cisplatin	0	7	0.0115767	1
DSM	Cisplatin	0	0	0.0052776	1
DSM	Cisplatin	0	1	0.00682983	1
DSM	Cisplatin	0	2	0.00820181	1
DSM	Cisplatin	0	3	0.0106854	1
DSM	Cisplatin	0	7	0.0139401	1
DSM	Cisplatin	0	0	0.00441636	1
DSM	Cisplatin	0	1	0.00691996	1
DSM	Cisplatin	0	2	0.00837206	1
DSM	Cisplatin	0	3	0.00929338	1
DSM	Cisplatin	0	7	0.0117569	1
DSM	Cisplatin	0	0	0.0051374	1
DSM	Cisplatin	0	1	0.0070802	1
DSM	Cisplatin	0	2	0.00885275	1
DSM	Cisplatin	0	3	0.0105051	1
DSM	Cisplatin	0	7	0.01392	1
DSM	Cisplatin	0	0	0.0061789	1
DSM	Cisplatin	0	1	0.00769108	1
DSM	Cisplatin	0	2	0.00988423	1
DSM	Cisplatin	0	3	0.0120473	1
DSM	Cisplatin	0	7	0.0144809	1
DSM	Cisplatin	0	0	0.0123778	2
DSM	Cisplatin	0	1	0.0123979	2
DSM	Cisplatin	0	2	0.0154723	2
DSM	Cisplatin	0	3	0.0175052	2
DSM	Cisplatin	0	7	0.0204494	2
DSM	Cisplatin	0	0	0.0149115	2
DSM	Cisplatin	0	1	0.0140602	2
DSM	Cisplatin	0	2	0.0160231	2
DSM	Cisplatin	0	3	0.0189573	2
DSM	Cisplatin	0	7	0.0225725	2
DSM	Cisplatin	0	0	0.0177456	3
DSM	Cisplatin	0	1	0.0153822	3
DSM	Cisplatin	0	2	0.0151718	3
DSM	Cisplatin	0	3	0.0174451	3
DSM	Cisplatin	0	7	0.0234638	3
DSM	Cisplatin	0	0	0.00662955	9
DSM	Cisplatin	0	1	0.00643927	9
DSM	Cisplatin	0	2	0.00983416	9
DSM	Cisplatin	0	3	0.0114665	9
DSM	Cisplatin	0	7	0.0323466	9
DSM	Cisplatin	0	0	0.00766103	1
DSM	Cisplatin	0	1	0.0082619	1
DSM	Cisplatin	0	2	0.00934345	1
DSM	Cisplatin	0	3	0.0113664	1
DSM	Cisplatin	0	7	0.0198886	1
DSM	Cisplatin	0	0	0.00403581	1
DSM	Cisplatin	0	1	0.00433624	1
DSM	Cisplatin	0	2	0.00658949	1
DSM	Cisplatin	0	3	0.00612883	1
DSM	Cisplatin	0	7	0.0102047	1
DSM	Cisplatin	0	0	0.00363523	1
DSM	Cisplatin	0	1	0.00468675	1
DSM	Cisplatin	0	2	0.00569821	1
DSM	Cisplatin	0	3	0.0077812	1
DSM	Cisplatin	0	7	0.011837	1
DSM	Cisplatin	0	0	0.00266384	1
DSM	Cisplatin	0	1	0.00350505	1
DSM	Cisplatin	0	2	0.00436629	1
DSM	Cisplatin	0	3	0.00528761	1
DSM	Cisplatin	0	7	0.00874259	1
DSM	Cisplatin	0	0	0.00308444	1
DSM	Cisplatin	0	1	0.00365526	1
DSM	Cisplatin	0	2	0.00500721	1
DSM	Cisplatin	0	3	0.00667962	1
DSM	Cisplatin	0	7	0.00945361	1
DSM	Cisplatin	0	0	0.00162234	1
DSM	Cisplatin	0	1	0.00275397	1
DSM	Cisplatin	0	2	0.00373538	1
DSM	Cisplatin	0	3	0.00567818	1
DSM	Cisplatin	0	7	0.00706017	1
DSM	Cisplatin	0	0	0.00253365	1
DSM	Cisplatin	0	1	0.00352508	1
DSM	Cisplatin	0	2	0.00405584	1
DSM	Cisplatin	0	3	0.0051374	1
DSM	Cisplatin	0	7	0.00714028	1
DSM	Cisplatin	0	0	0.00148213	1
DSM	Cisplatin	0	1	0.00306441	1
DSM	Cisplatin	0	2	0.00375541	1
DSM	Cisplatin	0	3	0.00497717	1
DSM	Cisplatin	0	7	0.00654943	1
DSM	Cisplatin	0	0	0.00258372	1
DSM	Cisplatin	0	1	0.00355512	1
DSM	Cisplatin	0	2	0.00417601	1
DSM	Cisplatin	0	3	0.00384554	1
DSM	Cisplatin	0	7	0.00720037	1
DSM	Cisplatin	0	0	0.00239345	1
DSM	Cisplatin	0	1	0.00265382	1
DSM	Cisplatin	0	2	0.00382551	1
DSM	Cisplatin	0	3	0.00436629	1
DSM	Cisplatin	0	7	0.00731053	1
DSM	Cisplatin	0	0	0.00301434	1
DSM	Cisplatin	0	1	0.00345498	1
DSM	Cisplatin	0	2	0.00387558	1
DSM	Cisplatin	0	3	0.00466672	1
DSM	Cisplatin	0	7	0.00885275	1
DSM	Cisplatin	0	0	0.00299431	1
DSM	Cisplatin	0	1	0.0031245	1
DSM	Cisplatin	0	2	0.0044464	1
DSM	Cisplatin	0	3	0.00510735	1
DSM	Cisplatin	0	7	0.00782126	1
DSM	Cisplatin	0	0	0.00245353	1
DSM	Cisplatin	0	1	0.00349503	1
DSM	Cisplatin	0	2	0.00364525	1
DSM	Cisplatin	0	3	0.00482695	1
DSM	Cisplatin	0	7	0.00791139	1
DSM	Cisplatin	0	0	0.00217313	1
DSM	Cisplatin	0	1	0.00278401	1
DSM	Cisplatin	0	2	0.00280404	1
DSM	Cisplatin	0	3	0.00410591	1
DSM	Cisplatin	0	7	0.00676975	1
DSM	Cisplatin	0	0	0.00279402	1
DSM	Cisplatin	0	1	0.00355512	1
DSM	Cisplatin	0	2	0.00473682	1
DSM	Cisplatin	0	3	0.00602868	1
DSM	Cisplatin	0	7	0.00919324	1
DSM	Cisplatin	0	0	0.0031946	1
DSM	Cisplatin	0	1	0.00481694	1
DSM	Cisplatin	0	2	0.0060387	1
DSM	Cisplatin	0	3	0.00646932	1
DSM	Cisplatin	0	7	0.011106	1
DSM	Cisplatin	0	0	0.00289417	1
DSM	Cisplatin	0	1	0.00349503	1
DSM	Cisplatin	0	2	0.00357515	1
DSM	Cisplatin	0	3	0.00489705	1
DSM	Cisplatin	0	7	0.0074307	1
DSM	Cisplatin	0	0	0.00193278	1
DSM	Cisplatin	0	1	0.00303437	1
DSM	Cisplatin	0	2	0.00351506	1
DSM	Cisplatin	0	3	0.00538776	1
DSM	Cisplatin	0	7	0.00763099	1
DSM	Cisplatin	0	0	0.00338487	1
DSM	Cisplatin	0	1	0.00377544	1
DSM	Cisplatin	0	2	0.00480692	1
DSM	Cisplatin	0	3	0.00718034	1
DSM	Cisplatin	0	7	0.00832198	1
DSM	Cisplatin	0	0	0.00259373	1
DSM	Cisplatin	0	1	0.00427616	1
DSM	Cisplatin	0	2	0.00390562	1
DSM	Cisplatin	0	3	0.00574828	1
DSM	Cisplatin	0	7	0.00763099	1
DSM	Cisplatin	0	0	0.0024335	1
DSM	Cisplatin	0	1	0.00322464	1
DSM	Cisplatin	0	2	0.00425613	1
DSM	Cisplatin	0	3	0.00526759	1
DSM	Cisplatin	0	7	0.00777119	1
DSM	Cisplatin	0	0	0.00352508	1
DSM	Cisplatin	0	1	0.00408588	1
DSM	Cisplatin	0	2	0.0045165	1
DSM	Cisplatin	0	3	0.00647933	1
DSM	Cisplatin	0	7	0.0101747	1
DSM	Cisplatin	0	0	0.00205296	1
DSM	Cisplatin	0	1	0.00351506	1
DSM	Cisplatin	0	2	0.00432623	1
DSM	Cisplatin	0	3	0.00415598	1
DSM	Cisplatin	0	7	0.00540779	1
DSM	Cisplatin	0	0	0.00281405	1
DSM	Cisplatin	0	1	0.00421607	1
DSM	Cisplatin	0	2	0.00493711	1
DSM	Cisplatin	0	3	0.00682983	1
DSM	Cisplatin	0	7	0.00940354	1
DSM	Cisplatin	0	0	0.0039557	2
DSM	Cisplatin	0	1	0.00378545	2
DSM	Cisplatin	0	2	0.00526759	2
DSM	Cisplatin	0	3	0.00539777	2
DSM	Cisplatin	0	7	0.00827191	2
DSM	Cisplatin	0	0	0.00325469	1
DSM	Cisplatin	0	1	0.00442637	1
DSM	Cisplatin	0	2	0.00435627	1
DSM	Cisplatin	0	3	0.00578834	1
DSM	Cisplatin	0	7	0.00963387	1
DSM	Cisplatin	0	0	0.00249359	1
DSM	Cisplatin	0	1	0.00443639	1
DSM	Cisplatin	0	2	0.00440635	1
DSM	Cisplatin	0	3	0.00592854	1
DSM	Cisplatin	0	7	0.00829194	1
DSM	Cisplatin	0	0	0.00328473	1
DSM	Cisplatin	0	1	0.00472681	1
DSM	Cisplatin	0	2	0.00614885	1
DSM	Cisplatin	0	3	0.00725044	1
DSM	Cisplatin	0	7	0.00984418	1
DSM	Cisplatin	0	0	0.00252363	1
DSM	Cisplatin	0	1	0.00465671	1
DSM	Cisplatin	0	2	0.00594857	1
DSM	Cisplatin	0	3	0.0065294	1
DSM	Cisplatin	0	7	0.00993431	1
DSM	Cisplatin	0	0	0.00401578	2
DSM	Cisplatin	0	1	0.00426614	2
DSM	Cisplatin	0	2	0.00432623	2
DSM	Cisplatin	0	3	0.00592854	2
DSM	Cisplatin	0	7	0.0093735	2
DSM	Cisplatin	0	0	0.00264381	1
DSM	Cisplatin	0	1	0.0040258	1
DSM	Cisplatin	0	2	0.00436629	1
DSM	Cisplatin	0	3	0.00581838	1
DSM	Cisplatin	0	7	0.0075008	1
DSM	Cisplatin	0	0	0.00267385	1
DSM	Cisplatin	0	1	0.0043763	1
DSM	Cisplatin	0	2	0.00519748	1
DSM	Cisplatin	0	3	0.0065995	1
DSM	Cisplatin	0	7	0.00892285	1
DSM	Cisplatin	0	0	0.00105151	1
DSM	Cisplatin	0	1	0.00234337	1
DSM	Cisplatin	0	2	0.00365526	1
DSM	Cisplatin	0	3	0.00421607	1
DSM	Cisplatin	0	7	0.00706017	1
DSM	Cisplatin	0	0	0.00256369	2
DSM	Cisplatin	0	1	0.00301434	2
DSM	Cisplatin	0	2	0.00349503	2
DSM	Cisplatin	0	3	0.00352508	2
DSM	Cisplatin	0	7	0.00560808	2
DSM	Cisplatin	0	0	0.0024335	1
DSM	Cisplatin	0	1	0.00353509	1
DSM	Cisplatin	0	2	0.00419604	1
DSM	Cisplatin	0	3	0.00503725	1
DSM	Cisplatin	0	7	0.00839208	1
DSM	Cisplatin	0	0	0.00368531	1
DSM	Cisplatin	0	1	0.00546787	1
DSM	Cisplatin	0	2	0.00647933	1
DSM	Cisplatin	0	3	0.00881269	1
DSM	Cisplatin	0	7	0.0122376	1
DSM	Cisplatin	0	0	0.00179258	1
DSM	Cisplatin	0	1	0.00315454	1
DSM	Cisplatin	0	2	0.00383552	1
DSM	Cisplatin	0	3	0.0045866	1
DSM	Cisplatin	0	7	0.00699007	1
DSM	Cisplatin	0	0	0.0011817	1
DSM	Cisplatin	0	1	0.00119172	1
DSM	Cisplatin	0	2	0.00171247	1
DSM	Cisplatin	0	3	0.00227327	1
DSM	Cisplatin	0	7	0.00303437	1
DSM	Cisplatin	0	0	0.00254366	1
DSM	Cisplatin	0	1	0.00265382	1
DSM	Cisplatin	0	2	0.00336485	1
DSM	Cisplatin	0	3	0.00457659	1
DSM	Cisplatin	0	7	0.00628906	1
DSM	Cisplatin	0	0	0.00234337	1
DSM	Cisplatin	0	1	0.00261376	1
DSM	Cisplatin	0	2	0.00322464	1
DSM	Cisplatin	0	3	0.00431622	1
DSM	Cisplatin	0	7	0.00619893	1
DSM	Cisplatin	0	0	0.00316456	1
DSM	Cisplatin	0	1	0.00363523	1
DSM	Cisplatin	0	2	0.00469676	1
DSM	Cisplatin	0	3	0.00556802	1
DSM	Cisplatin	0	7	0.00832198	1
DSM	Cisplatin	0	0	0.00245353	2
DSM	Cisplatin	0	1	0.00302436	2
DSM	Cisplatin	0	2	0.00349503	2
DSM	Cisplatin	0	3	0.00482695	2
DSM	Cisplatin	0	7	0.00751082	2
DSM	Cisplatin	0	0	0.00317457	2
DSM	Cisplatin	0	1	0.00331477	2
DSM	Cisplatin	0	2	0.00379547	2
DSM	Cisplatin	0	3	0.00392565	2
DSM	Cisplatin	0	7	0.00676975	2
DSM	Cisplatin	0	0	0.00344496	1
DSM	Cisplatin	0	1	0.00422609	1
DSM	Cisplatin	0	2	0.00525757	1
DSM	Cisplatin	0	3	0.00629907	1
DSM	Cisplatin	0	7	0.0086825	1
DSM	Cisplatin	0	0	0.00276398	1
DSM	Cisplatin	0	1	0.00321463	1
DSM	Cisplatin	0	2	0.00421607	1
DSM	Cisplatin	0	3	0.00540779	1
DSM	Cisplatin	0	7	0.0087526	1
DSM	Cisplatin	0	0	0.0032647	1
DSM	Cisplatin	0	1	0.0038856	1
DSM	Cisplatin	0	2	0.00431622	1
DSM	Cisplatin	0	3	0.00613884	1
DSM	Cisplatin	0	7	0.00864245	1
DSM	Cisplatin	0	0	0.00289417	1
DSM	Cisplatin	0	1	0.00393567	1
DSM	Cisplatin	0	2	0.00512738	1
DSM	Cisplatin	0	3	0.00691996	1
DSM	Cisplatin	0	7	0.00957379	1
DSM	Cisplatin	0	0	0.00346499	2
DSM	Cisplatin	0	1	0.00462666	2
DSM	Cisplatin	0	2	0.00552796	2
DSM	Cisplatin	0	3	0.0070802	2
DSM	Cisplatin	0	7	0.00963387	2
DSM	Cisplatin	0	0	0.00370534	1
DSM	Cisplatin	0	1	0.00490707	1
DSM	Cisplatin	0	2	0.00530764	1
DSM	Cisplatin	0	3	0.00653942	1
DSM	Cisplatin	0	7	0.00863243	1
DSM	Cisplatin	0	0	0.00359518	1
DSM	Cisplatin	0	1	0.00461665	1
DSM	Cisplatin	0	2	0.00455656	1
DSM	Cisplatin	0	3	0.00612883	1
DSM	Cisplatin	0	7	0.0100044	1
DSM	Cisplatin	0	0	0.00320461	1
DSM	Cisplatin	0	1	0.004166	1
DSM	Cisplatin	0	2	0.00542782	1
DSM	Cisplatin	0	3	0.00637919	1
DSM	Cisplatin	0	7	0.00851226	1
DSM	Cisplatin	0	0	0.00282407	1
DSM	Cisplatin	0	1	0.00472681	1
DSM	Cisplatin	0	2	0.00501722	1
DSM	Cisplatin	0	3	0.00616888	1
DSM	Cisplatin	0	7	0.0107154	1
DSM	Cisplatin	0	0	0.00267385	1
DSM	Cisplatin	0	1	0.00292421	1
DSM	Cisplatin	0	2	0.00484698	1
DSM	Cisplatin	0	3	0.0043062	1
DSM	Cisplatin	0	7	0.00655945	1
DSM	Cisplatin	0	0	0.00376542	1
DSM	Cisplatin	0	1	0.00502724	1
DSM	Cisplatin	0	2	0.00558805	1
DSM	Cisplatin	0	3	0.00712025	1
DSM	Cisplatin	0	7	0.0096539	1
DSM	Cisplatin	0	0	0.00421607	1
DSM	Cisplatin	0	1	0.00473682	1
DSM	Cisplatin	0	2	0.0054178	1
DSM	Cisplatin	0	3	0.00696002	1
DSM	Cisplatin	0	7	0.0102748	1
DSM	Cisplatin	0	0	0.00335483	1
DSM	Cisplatin	0	1	0.00454655	1
DSM	Cisplatin	0	2	0.0054879	1
DSM	Cisplatin	0	3	0.00540779	1
DSM	Cisplatin	0	7	0.00791139	1
DSM	Cisplatin	0	0	0.0032647	1
DSM	Cisplatin	0	1	0.00415598	1
DSM	Cisplatin	0	2	0.00516744	1
DSM	Cisplatin	0	3	0.00633913	1
DSM	Cisplatin	0	7	0.00798149	1
DSM	Cisplatin	0	0	0.00359518	1
DSM	Cisplatin	0	1	0.00413596	1
DSM	Cisplatin	0	2	0.00453653	1
DSM	Cisplatin	0	3	0.00546787	1
DSM	Cisplatin	0	7	0.00785131	1
DSM	Cisplatin	0	0	0.00256369	1
DSM	Cisplatin	0	1	0.00387558	1
DSM	Cisplatin	0	2	0.00447645	1
DSM	Cisplatin	0	3	0.00582839	1
DSM	Cisplatin	0	7	0.00823185	1
DSM	Cisplatin	0	0	0.00239345	1
DSM	Cisplatin	0	1	0.00344496	1
DSM	Cisplatin	0	2	0.00411593	1
DSM	Cisplatin	0	3	0.00491708	1
DSM	Cisplatin	0	7	0.0072905	1
DSM	Cisplatin	0	0	0.0033348	1
DSM	Cisplatin	0	1	0.00516744	1
DSM	Cisplatin	0	2	0.00696002	1
DSM	Cisplatin	0	3	0.00806161	1
DSM	Cisplatin	0	7	0.0113263	1
DSM	Cisplatin	0	0	0.00344496	1
DSM	Cisplatin	0	1	0.00421607	1
DSM	Cisplatin	0	2	0.00588848	1
DSM	Cisplatin	0	3	0.00588848	1
DSM	Cisplatin	0	7	0.00920325	1
DSM	Cisplatin	0	0	0.00435627	1
DSM	Cisplatin	0	1	0.00424611	1
DSM	Cisplatin	0	2	0.00505728	1
DSM	Cisplatin	0	3	0.00634914	1
DSM	Cisplatin	0	7	0.00987422	1
DSM	Cisplatin	0	0	0.00378545	1
DSM	Cisplatin	0	1	0.0044464	1
DSM	Cisplatin	0	2	0.00518747	1
DSM	Cisplatin	0	3	0.00810167	1
DSM	Cisplatin	0	7	0.0103549	1
DSM	Cisplatin	0	0	0.00359518	2
DSM	Cisplatin	0	1	0.00440635	2
DSM	Cisplatin	0	2	0.0061789	2
DSM	Cisplatin	0	3	0.00587846	2
DSM	Cisplatin	0	7	0.00947364	2
DSM	Cisplatin	0	0	0.00307443	1
DSM	Cisplatin	0	1	0.00396571	1
DSM	Cisplatin	0	2	0.00547789	1
DSM	Cisplatin	0	3	0.00621896	1
DSM	Cisplatin	0	7	0.00897292	1
DSM	Cisplatin	0	0	0.00660952	3
DSM	Cisplatin	0	1	0.00580836	3
DSM	Cisplatin	0	2	0.00710022	3
DSM	Cisplatin	0	3	0.00705015	3
DSM	Cisplatin	0	7	0.011116	3
DSM	Cisplatin	0	0	0.00308444	1
DSM	Cisplatin	0	1	0.00405584	1
DSM	Cisplatin	0	2	0.00461665	1
DSM	Cisplatin	0	3	0.00598862	1
DSM	Cisplatin	0	7	0.00908308	1
DSM	Cisplatin	0	0	0.00414597	1
DSM	Cisplatin	0	1	0.00528761	1
DSM	Cisplatin	0	2	0.00600865	1
DSM	Cisplatin	0	3	0.00650937	1
DSM	Cisplatin	0	7	0.0101847	1
DSM	Cisplatin	0	0	0.0029843	1
DSM	Cisplatin	0	1	0.00446643	1
DSM	Cisplatin	0	2	0.00579835	1
DSM	Cisplatin	0	3	0.00701009	1
DSM	Cisplatin	0	7	0.0107555	1
DSM	Cisplatin	0	0	0.00554799	1
DSM	Cisplatin	0	1	0.00655945	1
DSM	Cisplatin	0	2	0.00853229	1
DSM	Cisplatin	0	3	0.0110159	1
DSM	Cisplatin	0	7	0.0137798	1
DSM	Cisplatin	0	0	0.00336485	1
DSM	Cisplatin	0	1	0.00467673	1
DSM	Cisplatin	0	2	0.00561809	1
DSM	Cisplatin	0	3	0.00679979	1
DSM	Cisplatin	0	7	0.00878265	1
DSM	Cisplatin	0	0	0.00335483	1
DSM	Cisplatin	0	1	0.00479691	1
DSM	Cisplatin	0	2	0.00596859	1
DSM	Cisplatin	0	3	0.00770109	1
DSM	Cisplatin	0	7	0.0101847	1
DSM	Cisplatin	0	0	0.00471679	3
DSM	Cisplatin	0	1	0.00476686	3
DSM	Cisplatin	0	2	0.00533769	3
DSM	Cisplatin	0	3	0.00735058	3
DSM	Cisplatin	0	7	0.00925332	3
DSM	Cisplatin	0	0	0.00334482	1
DSM	Cisplatin	0	1	0.00448646	1
DSM	Cisplatin	0	2	0.00570822	1
DSM	Cisplatin	0	3	0.00584842	1
DSM	Cisplatin	0	7	0.0100044	1
DSM	Cisplatin	0	0	0.0126983	3
DSM	Cisplatin	0	1	0.0120273	3
DSM	Cisplatin	0	2	0.0143607	3
DSM	Cisplatin	0	3	0.0154322	3
DSM	Cisplatin	0	7	0.0183965	3
DSM	Cisplatin	0	0	0.00455656	1
DSM	Cisplatin	0	1	0.00577832	1
DSM	Cisplatin	0	2	0.00701009	1
DSM	Cisplatin	0	3	0.00859237	1
DSM	Cisplatin	0	7	0.0114565	1
DSM	Cisplatin	0	0	0.00452652	1
DSM	Cisplatin	0	1	0.0053477	1
DSM	Cisplatin	0	2	0.00674972	1
DSM	Cisplatin	0	3	0.00737061	1
DSM	Cisplatin	0	7	0.0127884	1
DSM	Cisplatin	0	0	0.00461665	2
DSM	Cisplatin	0	1	0.00521751	2
DSM	Cisplatin	0	2	0.00650937	2
DSM	Cisplatin	0	3	0.00845217	2
DSM	Cisplatin	0	7	0.0101847	2
DSM	Cisplatin	0	0	0.00394568	1
DSM	Cisplatin	0	1	0.00515743	1
DSM	Cisplatin	0	2	0.00635916	1
DSM	Cisplatin	0	3	0.00797148	1
DSM	Cisplatin	0	7	0.0110359	1
DSM	Cisplatin	0	0	0.0054178	2
DSM	Cisplatin	0	1	0.00516744	2
DSM	Cisplatin	0	2	0.0064593	2
DSM	Cisplatin	0	3	0.00782126	2
DSM	Cisplatin	0	7	0.00988423	2
DSM	Cisplatin	0	0	0.00450649	2
DSM	Cisplatin	0	1	0.0050673	2
DSM	Cisplatin	0	2	0.00595858	2
DSM	Cisplatin	0	3	0.00810167	2
DSM	Cisplatin	0	7	0.010445	2
DSM	Cisplatin	0	0	0.00607875	2
DSM	Cisplatin	0	1	0.00676975	2
DSM	Cisplatin	0	2	0.00709021	2
DSM	Cisplatin	0	3	0.00791139	2
DSM	Cisplatin	0	7	0.0108957	2
DSM	Cisplatin	0	0	0.00481694	2
DSM	Cisplatin	0	1	0.00620894	2
DSM	Cisplatin	0	2	0.00898294	2
DSM	Cisplatin	0	3	0.0107555	2
DSM	Cisplatin	0	7	0.017385	2
DSM	Cisplatin	0	0	0.0109758	3
DSM	Cisplatin	0	1	0.0100044	3
DSM	Cisplatin	0	2	0.0135095	3
DSM	Cisplatin	0	3	0.0147212	3
DSM	Cisplatin	0	7	0.0176454	3
DSM	Cisplatin	0	0	0.00480692	1
DSM	Cisplatin	0	1	0.00619893	1
DSM	Cisplatin	0	2	0.00779122	1
DSM	Cisplatin	0	3	0.00925332	1
DSM	Cisplatin	0	7	0.0126783	1
DSM	Cisplatin	0	0	0.0053477	1
DSM	Cisplatin	0	1	0.00691996	1
DSM	Cisplatin	0	2	0.00877263	1
DSM	Cisplatin	0	3	0.0101546	1
DSM	Cisplatin	0	7	0.015292	1
DSM	Cisplatin	0	0	0.00581838	2
DSM	Cisplatin	0	1	0.00632911	2
DSM	Cisplatin	0	2	0.00805159	2
DSM	Cisplatin	0	3	0.00988423	2
DSM	Cisplatin	0	7	0.0130688	2
DSM	Cisplatin	0	0	0.0114365	2
DSM	Cisplatin	0	1	0.0106954	2
DSM	Cisplatin	0	2	0.013189	2
DSM	Cisplatin	0	3	0.0149615	2
DSM	Cisplatin	0	7	0.0190574	2
DSM	Cisplatin	0	0	0.0044464	1
DSM	Cisplatin	0	1	0.00680981	1
DSM	Cisplatin	0	2	0.00770109	1
DSM	Cisplatin	0	3	0.00865246	1
DSM	Cisplatin	0	7	0.0135896	1
DSM	Cisplatin	0	0	0.00546787	2
DSM	Cisplatin	0	1	0.00621896	2
DSM	Cisplatin	0	2	0.0070802	2
DSM	Cisplatin	0	3	0.00832198	2
DSM	Cisplatin	0	7	0.010415	2
DSM	Cisplatin	0	0	0.00441636	1
DSM	Cisplatin	0	1	0.00526759	1
DSM	Cisplatin	0	2	0.00692998	1
DSM	Cisplatin	0	3	0.00894288	1
DSM	Cisplatin	0	7	0.0107955	1
DSM	Cisplatin	0	0	0.00683985	2
DSM	Cisplatin	0	1	0.00675973	2
DSM	Cisplatin	0	2	0.0075008	2
DSM	Cisplatin	0	3	0.00880268	2
DSM	Cisplatin	0	7	0.012518	2
DSM	Cisplatin	0	0	0.0181762	2
DSM	Cisplatin	0	1	0.0163836	2
DSM	Cisplatin	0	2	0.0205596	2
DSM	Cisplatin	0	3	0.022192	2
DSM	Cisplatin	0	7	0.0266984	2
DSM	Cisplatin	0	0	0.00371535	1
DSM	Cisplatin	0	1	0.00469676	1
DSM	Cisplatin	0	2	0.0049271	1
DSM	Cisplatin	0	3	0.00658949	1
DSM	Cisplatin	0	7	0.0109057	1
DSM	Cisplatin	0	0	0.00361521	1
DSM	Cisplatin	0	1	0.00493711	1
DSM	Cisplatin	0	2	0.00582839	1
DSM	Cisplatin	0	3	0.00785131	1
DSM	Cisplatin	0	7	0.00947364	1
DSM	Cisplatin	0	0	0.00404583	1
DSM	Cisplatin	0	1	0.00518747	1
DSM	Cisplatin	0	2	0.00646932	1
DSM	Cisplatin	0	3	0.00815174	1
DSM	Cisplatin	0	7	0.0116668	1
DSM	Cisplatin	0	0	0.00348502	1
DSM	Cisplatin	0	1	0.00504727	1
DSM	Cisplatin	0	2	0.00578834	1
DSM	Cisplatin	0	3	0.006249	1
DSM	Cisplatin	0	7	0.00970397	1
DSM	Cisplatin	0	0	0.00400577	1
DSM	Cisplatin	0	1	0.00519748	1
DSM	Cisplatin	0	2	0.00481694	1
DSM	Cisplatin	0	3	0.00738063	1
DSM	Cisplatin	0	7	0.0114064	1
DSM	Cisplatin	0	0	0.00407587	1
DSM	Cisplatin	0	1	0.00524756	1
DSM	Cisplatin	0	2	0.00665959	1
DSM	Cisplatin	0	3	0.00761096	1
DSM	Cisplatin	0	7	0.010435	1
DSM	Cisplatin	0	0	0.00521751	2
DSM	Cisplatin	0	1	0.00485699	2
DSM	Cisplatin	0	2	0.00611881	2
DSM	Cisplatin	0	3	0.00693999	2
DSM	Cisplatin	0	7	0.0097941	2
DSM	Cisplatin	0	0	0.00459662	1
DSM	Cisplatin	0	1	0.00576831	1
DSM	Cisplatin	0	2	0.00626903	1
DSM	Cisplatin	0	3	0.00808164	1
DSM	Cisplatin	0	7	0.0121575	1
DSM	Cisplatin	0	0	0.00343495	1
DSM	Cisplatin	0	1	0.00457659	1
DSM	Cisplatin	0	2	0.0056281	1
DSM	Cisplatin	0	3	0.00598862	1
DSM	Cisplatin	0	7	0.0104751	1
DSM	Cisplatin	0	0	0.00316456	1
DSM	Cisplatin	0	1	0.0043763	1
DSM	Cisplatin	0	2	0.00539777	1
DSM	Cisplatin	0	3	0.00671968	1
DSM	Cisplatin	0	7	0.00934345	1
DSM	Cisplatin	0	0	0.00346499	1
DSM	Cisplatin	0	1	0.00449647	1
DSM	Cisplatin	0	2	0.00601867	1
DSM	Cisplatin	0	3	0.00728048	1
DSM	Cisplatin	0	7	0.0108456	1
DSM	Cisplatin	0	0	0.0039557	1
DSM	Cisplatin	0	1	0.00569821	1
DSM	Cisplatin	0	2	0.00656946	1
DSM	Cisplatin	0	3	0.00862242	1
DSM	Cisplatin	0	7	0.0120173	1
DSM	Cisplatin	0	0	0.00393567	1
DSM	Cisplatin	0	1	0.00470678	1
DSM	Cisplatin	0	2	0.00639921	1
DSM	Cisplatin	0	3	0.00780123	1
DSM	Cisplatin	0	7	0.0121675	1
DSM	Cisplatin	0	0	0.00385555	1
DSM	Cisplatin	0	1	0.00582839	1
DSM	Cisplatin	0	2	0.00783128	1
DSM	Cisplatin	0	3	0.00837206	1
DSM	Cisplatin	0	7	0.0124179	1
DSM	Cisplatin	0	0	0.0031245	2
DSM	Cisplatin	0	1	0.00546787	2
DSM	Cisplatin	0	2	0.00642926	2
DSM	Cisplatin	0	3	0.00760095	2
DSM	Cisplatin	0	7	0.0101446	2
DSM	Cisplatin	0	0	0.00396571	2
DSM	Cisplatin	0	1	0.00467673	2
DSM	Cisplatin	0	2	0.00565815	2
DSM	Cisplatin	0	3	0.00933344	2
DSM	Cisplatin	0	7	0.0108957	2
DSM	Cisplatin	0	0	0.0044464	1
DSM	Cisplatin	0	1	0.0051374	1
DSM	Cisplatin	0	2	0.00625901	1
DSM	Cisplatin	0	3	0.00805159	1
DSM	Cisplatin	0	7	0.0115066	1
DSM	Cisplatin	0	0	0.0050673	2
DSM	Cisplatin	0	1	0.00485699	2
DSM	Cisplatin	0	2	0.00716031	2
DSM	Cisplatin	0	3	0.00933344	2
DSM	Cisplatin	0	7	0.0119572	2
DSM	Cisplatin	0	0	0.00337486	1
DSM	Cisplatin	0	1	0.00415598	1
DSM	Cisplatin	0	2	0.00479691	1
DSM	Cisplatin	0	3	0.00687991	1
DSM	Cisplatin	0	7	0.00837206	1
DSM	Cisplatin	0	0	0.00364525	1
DSM	Cisplatin	0	1	0.00446643	1
DSM	Cisplatin	0	2	0.00590851	1
DSM	Cisplatin	0	3	0.00725044	1
DSM	Cisplatin	0	7	0.0101847	1
DSM	Cisplatin	0	0	0.00507731	1
DSM	Cisplatin	0	1	0.00479691	1
DSM	Cisplatin	0	2	0.0061789	1
DSM	Cisplatin	0	3	0.00791139	1
DSM	Cisplatin	0	7	0.0111761	1
DSM	Cisplatin	0	0	0.00362522	1
DSM	Cisplatin	0	1	0.00504727	1
DSM	Cisplatin	0	2	0.00693999	1
DSM	Cisplatin	0	3	0.00870253	1
DSM	Cisplatin	0	7	0.012478	1
DSM	Cisplatin	0	0	0.00382551	1
DSM	Cisplatin	0	1	0.00599864	1
DSM	Cisplatin	0	2	0.00759093	1
DSM	Cisplatin	0	3	0.0096539	1
DSM	Cisplatin	0	7	0.01386	1
DSM	Cisplatin	0	0	0.00477688	2
DSM	Cisplatin	0	1	0.00601867	2
DSM	Cisplatin	0	2	0.00793142	2
DSM	Cisplatin	0	3	0.00983416	2
DSM	Cisplatin	0	7	0.0110259	2
DSM	Cisplatin	0	0	0.00369532	1
DSM	Cisplatin	0	1	0.00546787	1
DSM	Cisplatin	0	2	0.00667962	1
DSM	Cisplatin	0	3	0.00754086	1
DSM	Cisplatin	0	7	0.0110459	1
DSM	Cisplatin	0	0	0.00404583	1
DSM	Cisplatin	0	1	0.0045165	1
DSM	Cisplatin	0	2	0.00609878	1
DSM	Cisplatin	0	3	0.00740066	1
DSM	Cisplatin	0	7	0.0103149	1
DSM	Cisplatin	0	0	0.00332479	1
DSM	Cisplatin	0	1	0.00502724	1
DSM	Cisplatin	0	2	0.00466672	1
DSM	Cisplatin	0	3	0.00514741	1
DSM	Cisplatin	0	7	0.00787133	1
DSM	Cisplatin	0	0	0.0032647	1
DSM	Cisplatin	0	1	0.00490707	1
DSM	Cisplatin	0	2	0.00595858	1
DSM	Cisplatin	0	3	0.00698005	1
DSM	Cisplatin	0	7	0.0104651	1
DSM	Cisplatin	0	0	0.00367529	1
DSM	Cisplatin	0	1	0.0044464	1
DSM	Cisplatin	0	2	0.00594857	1
DSM	Cisplatin	0	3	0.00692998	1
DSM	Cisplatin	0	7	0.0101246	1
DSM	Cisplatin	0	0	0.00408588	1
DSM	Cisplatin	0	1	0.00479691	1
DSM	Cisplatin	0	2	0.00647933	1
DSM	Cisplatin	0	3	0.00667962	1
DSM	Cisplatin	0	7	0.00987422	1
DSM	Cisplatin	0	0	0.00435627	1
DSM	Cisplatin	0	1	0.00632911	1
DSM	Cisplatin	0	2	0.0074307	1
DSM	Cisplatin	0	3	0.00957379	1
DSM	Cisplatin	0	7	0.0119672	1
DSM	Cisplatin	1	0	0.00449647	1
DSM	Cisplatin	1	1	0.00623898	1
DSM	Cisplatin	1	2	0.00796146	1
DSM	Cisplatin	1	3	0.00918322	1
DSM	Cisplatin	1	7	0.0109257	1
DSM	Cisplatin	1	0	0.00374539	1
DSM	Cisplatin	1	1	0.00484698	1
DSM	Cisplatin	1	2	0.00535772	1
DSM	Cisplatin	1	3	0.00768106	1
DSM	Cisplatin	1	7	0.0106954	1
DSM	Cisplatin	1	0	0.00391564	1
DSM	Cisplatin	1	1	0.00535772	1
DSM	Cisplatin	1	2	0.00675973	1
DSM	Cisplatin	1	3	0.00908308	1
DSM	Cisplatin	1	7	0.00920325	1
DSM	Cisplatin	1	0	0.00537774	2
DSM	Cisplatin	1	1	0.00531766	2
DSM	Cisplatin	1	2	0.0065294	2
DSM	Cisplatin	1	3	0.00831197	2
DSM	Cisplatin	1	7	0.0119572	2
DSM	Cisplatin	1	0	0.004166	1
DSM	Cisplatin	1	1	0.00544784	1
DSM	Cisplatin	1	2	0.006249	1
DSM	Cisplatin	1	3	0.00799151	1
DSM	Cisplatin	1	7	0.0129386	1
DSM	Cisplatin	1	0	0.00460663	1
DSM	Cisplatin	1	1	0.00514741	1
DSM	Cisplatin	1	2	0.00693999	1
DSM	Cisplatin	1	3	0.00698005	1
DSM	Cisplatin	1	7	0.0123278	1
DSM	Cisplatin	1	0	0.00332479	1
DSM	Cisplatin	1	1	0.00425613	1
DSM	Cisplatin	1	2	0.0052776	1
DSM	Cisplatin	1	3	0.00598862	1
DSM	Cisplatin	1	7	0.00940354	1
DSM	Cisplatin	1	0	0.00378545	1
DSM	Cisplatin	1	1	0.0065294	1
DSM	Cisplatin	1	2	0.00623898	1
DSM	Cisplatin	1	3	0.00761096	1
DSM	Cisplatin	1	7	0.0114865	1
DSM	Cisplatin	1	0	0.00460663	1
DSM	Cisplatin	1	1	0.00582839	1
DSM	Cisplatin	1	2	0.00577832	1
DSM	Cisplatin	1	3	0.00702011	1
DSM	Cisplatin	1	7	0.0094436	1
DSM	Cisplatin	1	0	0.00336485	1
DSM	Cisplatin	1	1	0.00435627	1
DSM	Cisplatin	1	2	0.00585844	1
DSM	Cisplatin	1	3	0.00692998	1
DSM	Cisplatin	1	7	0.00909309	1
DSM	Cisplatin	1	0	0.00350505	1
DSM	Cisplatin	1	1	0.00538776	1
DSM	Cisplatin	1	2	0.00648934	1
DSM	Cisplatin	1	3	0.00805159	1
DSM	Cisplatin	1	7	0.0111761	1
DSM	Cisplatin	1	0	0.00411593	1
DSM	Cisplatin	1	1	0.00589849	1
DSM	Cisplatin	1	2	0.0065995	1
DSM	Cisplatin	1	3	0.00839208	1
DSM	Cisplatin	1	7	0.0105552	1
DSM	Cisplatin	1	0	0.00392565	1
DSM	Cisplatin	1	1	0.00498718	1
DSM	Cisplatin	1	2	0.00680981	1
DSM	Cisplatin	1	3	0.00718034	1
DSM	Cisplatin	1	7	0.0110459	1
DSM	Cisplatin	1	0	0.00424611	1
DSM	Cisplatin	1	1	0.00557803	1
DSM	Cisplatin	1	2	0.00699007	1
DSM	Cisplatin	1	3	0.00727047	1
DSM	Cisplatin	1	7	0.0112462	1
DSM	Cisplatin	1	0	0.00374539	1
DSM	Cisplatin	1	1	0.00501722	1
DSM	Cisplatin	1	2	0.00622897	1
DSM	Cisplatin	1	3	0.00706017	1
DSM	Cisplatin	1	7	0.010425	1
DSM	Cisplatin	1	0	0.00351506	1
DSM	Cisplatin	1	1	0.00447645	1
DSM	Cisplatin	1	2	0.00661953	1
DSM	Cisplatin	1	3	0.00885275	1
DSM	Cisplatin	1	7	0.0100545	1
DSM	Cisplatin	1	0	0.0040959	1
DSM	Cisplatin	1	1	0.00540779	1
DSM	Cisplatin	1	2	0.00613884	1
DSM	Cisplatin	1	3	0.00838207	1
DSM	Cisplatin	1	7	0.0091632	1
DSM	Cisplatin	1	0	0.00321463	1
DSM	Cisplatin	1	1	0.00372536	1
DSM	Cisplatin	1	2	0.00511737	1
DSM	Cisplatin	1	3	0.00539777	1
DSM	Cisplatin	1	7	0.0071503	1
DSM	Cisplatin	1	0	0.00379547	1
DSM	Cisplatin	1	1	0.00494712	1
DSM	Cisplatin	1	2	0.00670966	1
DSM	Cisplatin	1	3	0.00721038	1
DSM	Cisplatin	1	7	0.0109758	1
DSM	Cisplatin	1	0	0.00630909	1
DSM	Cisplatin	1	1	0.00699007	1
DSM	Cisplatin	1	2	0.0081217	1
DSM	Cisplatin	1	3	0.010425	1
DSM	Cisplatin	1	7	0.0112162	1
DSM	Cisplatin	1	0	0.00511737	1
DSM	Cisplatin	1	1	0.00567818	1
DSM	Cisplatin	1	2	0.00628906	1
DSM	Cisplatin	1	3	0.00828193	1
DSM	Cisplatin	1	7	0.0102748	1
DSM	Cisplatin	1	0	0.00447645	1
DSM	Cisplatin	1	1	0.00580836	1
DSM	Cisplatin	1	2	0.00589849	1
DSM	Cisplatin	1	3	0.00751082	1
DSM	Cisplatin	1	7	0.0092333	1
DSM	Cisplatin	1	0	0.00393567	1
DSM	Cisplatin	1	1	0.00470678	1
DSM	Cisplatin	1	2	0.00590851	1
DSM	Cisplatin	1	3	0.00696002	1
DSM	Cisplatin	1	7	0.00878265	1
DSM	Cisplatin	1	0	0.00374539	1
DSM	Cisplatin	1	1	0.00408588	1
DSM	Cisplatin	1	2	0.00448646	1
DSM	Cisplatin	1	3	0.00565815	1
DSM	Cisplatin	1	7	0.00905304	1
DSM	Cisplatin	1	0	0.00327472	1
DSM	Cisplatin	1	1	0.00493711	1
DSM	Cisplatin	1	2	0.0052075	1
DSM	Cisplatin	1	3	0.00643927	1
DSM	Cisplatin	1	7	0.00872256	1
DSM	Cisplatin	1	0	0.00414597	1
DSM	Cisplatin	1	1	0.00553797	1
DSM	Cisplatin	1	2	0.00718034	1
DSM	Cisplatin	1	3	0.00761096	1
DSM	Cisplatin	1	7	0.0102648	1
DSM	Cisplatin	1	0	0.00482695	2
DSM	Cisplatin	1	1	0.00493711	2
DSM	Cisplatin	1	2	0.00714028	2
DSM	Cisplatin	1	3	0.00611881	2
DSM	Cisplatin	1	7	0.0213908	2
DSM	Cisplatin	1	0	0.00351506	1
DSM	Cisplatin	1	1	0.00393567	1
DSM	Cisplatin	1	2	0.00598862	1
DSM	Cisplatin	1	3	0.00557803	1
DSM	Cisplatin	1	7	0.00932343	1
DSM	Cisplatin	1	0	0.00308444	1
DSM	Cisplatin	1	1	0.00449647	1
DSM	Cisplatin	1	2	0.00509734	1
DSM	Cisplatin	1	3	0.00522753	1
DSM	Cisplatin	1	7	0.00734057	1
DSM	Cisplatin	1	0	0.00329474	1
DSM	Cisplatin	1	1	0.00454655	1
DSM	Cisplatin	1	2	0.00565815	1
DSM	Cisplatin	1	3	0.00618891	1
DSM	Cisplatin	1	7	0.0101747	1
DSM	Cisplatin	1	0	0.00488704	1
DSM	Cisplatin	1	1	0.0049972	1
DSM	Cisplatin	1	2	0.00685988	1
DSM	Cisplatin	1	3	0.00896291	1
DSM	Cisplatin	1	7	0.012518	1
DSM	Cisplatin	1	0	0.00503725	1
DSM	Cisplatin	1	1	0.0061789	1
DSM	Cisplatin	1	2	0.00692998	1
DSM	Cisplatin	1	3	0.00725044	1
DSM	Cisplatin	1	7	0.0128185	1
DSM	Cisplatin	1	0	0.00396571	1
DSM	Cisplatin	1	1	0.00460663	1
DSM	Cisplatin	1	2	0.00525757	1
DSM	Cisplatin	1	3	0.00730051	1
DSM	Cisplatin	1	7	0.00942357	1
DSM	Cisplatin	1	0	0.0038856	1
DSM	Cisplatin	1	1	0.00593855	1
DSM	Cisplatin	1	2	0.00647933	1
DSM	Cisplatin	1	3	0.0084021	1
DSM	Cisplatin	1	7	0.0108656	1
DSM	Cisplatin	1	0	0.00503725	1
DSM	Cisplatin	1	1	0.00525757	1
DSM	Cisplatin	1	2	0.00663956	1
DSM	Cisplatin	1	3	0.00835203	1
DSM	Cisplatin	1	7	0.0101546	1
DSM	Cisplatin	1	0	0.00384554	1
DSM	Cisplatin	1	1	0.00436629	1
DSM	Cisplatin	1	2	0.00625901	1
DSM	Cisplatin	1	3	0.00762097	1
DSM	Cisplatin	1	7	0.00963387	1
DSM	Cisplatin	1	0	0.00490707	2
DSM	Cisplatin	1	1	0.00443639	2
DSM	Cisplatin	1	2	0.00637919	2
DSM	Cisplatin	1	3	0.00733056	2
DSM	Cisplatin	1	7	0.00900296	2
DSM	Cisplatin	1	0	0.00316456	1
DSM	Cisplatin	1	1	0.00567818	1
DSM	Cisplatin	1	2	0.00575829	1
DSM	Cisplatin	1	3	0.00668963	1
DSM	Cisplatin	1	7	0.0101046	1
DSM	Cisplatin	1	0	0.00336485	1
DSM	Cisplatin	1	1	0.00479691	1
DSM	Cisplatin	1	2	0.00612883	1
DSM	Cisplatin	1	3	0.00607875	1
DSM	Cisplatin	1	7	0.00842213	1
DSM	Cisplatin	1	0	0.00442637	1
DSM	Cisplatin	1	1	0.00514741	1
DSM	Cisplatin	1	2	0.00660952	1
DSM	Cisplatin	1	3	0.00704014	1
DSM	Cisplatin	1	7	0.00950369	1
DSM	Cisplatin	1	0	0.00379547	1
DSM	Cisplatin	1	1	0.00452652	1
DSM	Cisplatin	1	2	0.00654943	1
DSM	Cisplatin	1	3	0.00633913	1
DSM	Cisplatin	1	7	0.00911312	1
DSM	Cisplatin	1	0	0.00373538	1
DSM	Cisplatin	1	1	0.00482695	1
DSM	Cisplatin	1	2	0.00536773	1
DSM	Cisplatin	1	3	0.00728048	1
DSM	Cisplatin	1	7	0.00989425	1
DSM	Cisplatin	1	0	0.00468675	1
DSM	Cisplatin	1	1	0.00479691	1
DSM	Cisplatin	1	2	0.00721038	1
DSM	Cisplatin	1	3	0.0065995	1
DSM	Cisplatin	1	7	0.00924331	1
DSM	Cisplatin	1	0	0.00383552	1
DSM	Cisplatin	1	1	0.00525757	1
DSM	Cisplatin	1	2	0.00606874	1
DSM	Cisplatin	1	3	0.00693999	1
DSM	Cisplatin	1	7	0.0104651	1
DSM	Cisplatin	1	0	0.003475	1
DSM	Cisplatin	1	1	0.00429619	1
DSM	Cisplatin	1	2	0.0049271	1
DSM	Cisplatin	1	3	0.00714028	1
DSM	Cisplatin	1	7	0.00947364	1
DSM	Cisplatin	1	0	0.00443639	1
DSM	Cisplatin	1	1	0.0053477	1
DSM	Cisplatin	1	2	0.00590851	1
DSM	Cisplatin	1	3	0.00632911	1
DSM	Cisplatin	1	7	0.010445	1
DSM	Cisplatin	1	0	0.00306441	1
DSM	Cisplatin	1	1	0.00399575	1
DSM	Cisplatin	1	2	0.00489705	1
DSM	Cisplatin	1	3	0.00663956	1
DSM	Cisplatin	1	7	0.00894288	1
DSM	Cisplatin	1	0	0.00348502	1
DSM	Cisplatin	1	1	0.00529763	1
DSM	Cisplatin	1	2	0.0063191	1
DSM	Cisplatin	1	3	0.0065995	1
DSM	Cisplatin	1	7	0.00915318	1
DSM	Cisplatin	1	0	0.00357515	1
DSM	Cisplatin	1	1	0.00352508	1
DSM	Cisplatin	1	2	0.00559806	1
DSM	Cisplatin	1	3	0.00512738	1
DSM	Cisplatin	1	7	0.00780123	1
DSM	Cisplatin	1	0	0.0031245	1
DSM	Cisplatin	1	1	0.00442637	1
DSM	Cisplatin	1	2	0.00465671	1
DSM	Cisplatin	1	3	0.00559806	1
DSM	Cisplatin	1	7	0.00732054	1
DSM	Cisplatin	1	0	0.00325469	1
DSM	Cisplatin	1	1	0.00456658	1
DSM	Cisplatin	1	2	0.00597861	1
DSM	Cisplatin	1	3	0.00575829	1
DSM	Cisplatin	1	7	0.00822184	1
DSM	Cisplatin	1	0	0.00311448	1
DSM	Cisplatin	1	1	0.0043062	1
DSM	Cisplatin	1	2	0.00487702	1
DSM	Cisplatin	1	3	0.00582839	1
DSM	Cisplatin	1	7	0.00697004	1
DSM	Cisplatin	1	0	0.00349503	1
DSM	Cisplatin	1	1	0.00410591	1
DSM	Cisplatin	1	2	0.00642926	1
DSM	Cisplatin	1	3	0.00730051	1
DSM	Cisplatin	1	7	0.0102347	1
DSM	Cisplatin	1	0	0.00329474	1
DSM	Cisplatin	1	1	0.00377544	1
DSM	Cisplatin	1	2	0.00522753	1
DSM	Cisplatin	1	3	0.00529763	1
DSM	Cisplatin	1	7	0.0077111	1
DSM	Cisplatin	1	0	0.00257371	1
DSM	Cisplatin	1	1	0.00273394	1
DSM	Cisplatin	1	2	0.00412594	1
DSM	Cisplatin	1	3	0.00476686	1
DSM	Cisplatin	1	7	0.00597861	1
DSM	Cisplatin	1	0	0.00260375	1
DSM	Cisplatin	1	1	0.00346499	1
DSM	Cisplatin	1	2	0.00375541	1
DSM	Cisplatin	1	3	0.00439633	1
DSM	Cisplatin	1	7	0.00807162	1
DSM	Cisplatin	1	0	0.00321463	1
DSM	Cisplatin	1	1	0.00380548	1
DSM	Cisplatin	1	2	0.00435627	1
DSM	Cisplatin	1	3	0.00577832	1
DSM	Cisplatin	1	7	0.00773113	1
DSM	Cisplatin	1	0	0.00415598	1
DSM	Cisplatin	1	1	0.0044464	1
DSM	Cisplatin	1	2	0.00619893	1
DSM	Cisplatin	1	3	0.0072905	1
DSM	Cisplatin	1	7	0.0100144	1
DSM	Cisplatin	1	0	0.00396571	1
DSM	Cisplatin	1	1	0.0051374	1
DSM	Cisplatin	1	2	0.0066696	1
DSM	Cisplatin	1	3	0.00752083	1
DSM	Cisplatin	1	7	0.00938351	1
DSM	Cisplatin	1	0	0.00359518	1
DSM	Cisplatin	1	1	0.00396571	1
DSM	Cisplatin	1	2	0.0051374	1
DSM	Cisplatin	1	3	0.00512738	1
DSM	Cisplatin	1	7	0.0162234	1
DSM	Cisplatin	1	0	0.00237342	1
DSM	Cisplatin	1	1	0.00287414	1
DSM	Cisplatin	1	2	0.00367529	1
DSM	Cisplatin	1	3	0.00341492	1
DSM	Cisplatin	1	7	0.00714028	1
DSM	Cisplatin	1	0	0.00348502	1
DSM	Cisplatin	1	1	0.00594857	1
DSM	Cisplatin	1	2	0.00738063	1
DSM	Cisplatin	1	3	0.00938351	1
DSM	Cisplatin	1	7	0.0109958	1
DSM	Cisplatin	1	0	0.00274395	1
DSM	Cisplatin	1	1	0.0028441	1
DSM	Cisplatin	1	2	0.00382551	1
DSM	Cisplatin	1	3	0.00530764	1
DSM	Cisplatin	1	7	0.00695001	1
DSM	Cisplatin	1	0	0.00355512	1
DSM	Cisplatin	1	1	0.00399575	1
DSM	Cisplatin	1	2	0.00547789	1
DSM	Cisplatin	1	3	0.00551795	1
DSM	Cisplatin	1	7	0.00932343	1
DSM	Cisplatin	1	0	0.00318459	1
DSM	Cisplatin	1	1	0.00394568	1
DSM	Cisplatin	1	2	0.00760095	1
DSM	Cisplatin	1	3	0.00727047	1
DSM	Cisplatin	1	7	0.0092333	1
DSM	Cisplatin	1	0	0.00300433	1
DSM	Cisplatin	1	1	0.00489705	1
DSM	Cisplatin	1	2	0.00600865	1
DSM	Cisplatin	1	3	0.00767105	1
DSM	Cisplatin	1	7	0.0110058	1
DSM	Cisplatin	1	0	0.00251362	1
DSM	Cisplatin	1	1	0.00329474	1
DSM	Cisplatin	1	2	0.00516744	1
DSM	Cisplatin	1	3	0.00592854	1
DSM	Cisplatin	1	7	0.0085423	1
DSM	Cisplatin	1	0	0.00339489	1
DSM	Cisplatin	1	1	0.00447645	1
DSM	Cisplatin	1	2	0.00470678	1
DSM	Cisplatin	1	3	0.00696002	1
DSM	Cisplatin	1	7	0.00948366	1
DSM	Cisplatin	1	0	0.00491708	2
DSM	Cisplatin	1	1	0.0061789	2
DSM	Cisplatin	1	2	0.00815174	2
DSM	Cisplatin	1	3	0.00920325	2
DSM	Cisplatin	1	7	0.0093735	2
DSM	Cisplatin	1	0	0.00288415	1
DSM	Cisplatin	1	1	0.00381549	1
DSM	Cisplatin	1	2	0.00647933	1
DSM	Cisplatin	1	3	0.00630909	1
DSM	Cisplatin	1	7	0.00888279	1
DSM	Cisplatin	1	0	0.00420606	1
DSM	Cisplatin	1	1	0.00531766	1
DSM	Cisplatin	1	2	0.00598862	1
DSM	Cisplatin	1	3	0.00877263	1
DSM	Cisplatin	1	7	0.0105051	1
DSM	Cisplatin	1	0	0.0043062	2
DSM	Cisplatin	1	1	0.00530764	2
DSM	Cisplatin	1	2	0.00763099	2
DSM	Cisplatin	1	3	0.00628906	2
DSM	Cisplatin	1	7	0.010385	2
DSM	Cisplatin	1	0	0.00320461	1
DSM	Cisplatin	1	1	0.00387558	1
DSM	Cisplatin	1	2	0.0045165	1
DSM	Cisplatin	1	3	0.00612883	1
DSM	Cisplatin	1	7	0.00732054	1
DSM	Cisplatin	1	0	0.0031946	1
DSM	Cisplatin	1	1	0.0045866	1
DSM	Cisplatin	1	2	0.00596859	1
DSM	Cisplatin	1	3	0.00711024	1
DSM	Cisplatin	1	7	0.0113363	1
DSM	Cisplatin	1	0	0.00498718	1
DSM	Cisplatin	1	1	0.00586845	1
DSM	Cisplatin	1	2	0.00744071	1
DSM	Cisplatin	1	3	0.00705015	1
DSM	Cisplatin	1	7	0.011096	1
DSM	Cisplatin	1	0	0.00296427	1
DSM	Cisplatin	1	1	0.00425613	1
DSM	Cisplatin	1	2	0.00559806	1
DSM	Cisplatin	1	3	0.00726046	1
DSM	Cisplatin	1	7	0.0118471	1
DSM	Cisplatin	1	0	0.00371535	1
DSM	Cisplatin	1	1	0.00366528	1
DSM	Cisplatin	1	2	0.00560808	1
DSM	Cisplatin	1	3	0.00648934	1
DSM	Cisplatin	1	7	0.0095137	1
DSM	Cisplatin	1	0	0.00353509	1
DSM	Cisplatin	1	1	0.00452652	1
DSM	Cisplatin	1	2	0.00592854	1
DSM	Cisplatin	1	3	0.00651939	1
DSM	Cisplatin	1	7	0.00999439	1
DSM	Cisplatin	1	0	0.00397573	1
DSM	Cisplatin	1	1	0.00466672	1
DSM	Cisplatin	1	2	0.00602868	1
DSM	Cisplatin	1	3	0.00744071	1
DSM	Cisplatin	1	7	0.00984418	1
DSM	Cisplatin	1	0	0.00286412	1
DSM	Cisplatin	1	1	0.00361521	1
DSM	Cisplatin	1	2	0.00598862	1
DSM	Cisplatin	1	3	0.00596859	1
DSM	Cisplatin	1	7	0.00782126	1
DSM	Cisplatin	1	0	0.00348502	1
DSM	Cisplatin	1	1	0.00342493	1
DSM	Cisplatin	1	2	0.00426614	1
DSM	Cisplatin	1	3	0.00543783	1
DSM	Cisplatin	1	7	0.00744071	1
DSM	Cisplatin	1	0	0.00400577	1
DSM	Cisplatin	1	1	0.00549792	1
DSM	Cisplatin	1	2	0.00542782	1
DSM	Cisplatin	1	3	0.00585844	1
DSM	Cisplatin	1	7	0.00932343	1
DSM	Cisplatin	1	0	0.00384554	1
DSM	Cisplatin	1	1	0.00418603	1
DSM	Cisplatin	1	2	0.00602868	1
DSM	Cisplatin	1	3	0.00696002	1
DSM	Cisplatin	1	7	0.00995433	1
DSM	Cisplatin	1	0	0.00455656	1
DSM	Cisplatin	1	1	0.0054178	1
DSM	Cisplatin	1	2	0.00679979	1
DSM	Cisplatin	1	3	0.00739064	1
DSM	Cisplatin	1	7	0.0116067	1
DSM	Cisplatin	1	0	0.00267385	1
DSM	Cisplatin	1	1	0.0030544	1
DSM	Cisplatin	1	2	0.00353509	1
DSM	Cisplatin	1	3	0.00434626	1
DSM	Cisplatin	1	7	0.00760095	1
DSM	Cisplatin	1	0	0.00286412	1
DSM	Cisplatin	1	1	0.003475	1
DSM	Cisplatin	1	2	0.00471679	1
DSM	Cisplatin	1	3	0.00676975	1
DSM	Cisplatin	1	7	0.00769108	1
DSM	Cisplatin	1	0	0.00318459	1
DSM	Cisplatin	1	1	0.00343495	1
DSM	Cisplatin	1	2	0.00441636	1
DSM	Cisplatin	1	3	0.00502724	1
DSM	Cisplatin	1	7	0.00927335	1
DSM	Cisplatin	1	0	0.00330476	1
DSM	Cisplatin	1	1	0.00440635	1
DSM	Cisplatin	1	2	0.00514741	1
DSM	Cisplatin	1	3	0.00681982	1
DSM	Cisplatin	1	7	0.0093034	1
DSM	Cisplatin	1	0	0.00334482	1
DSM	Cisplatin	1	1	0.00376542	1
DSM	Cisplatin	1	2	0.00498718	1
DSM	Cisplatin	1	3	0.00574828	1
DSM	Cisplatin	1	7	0.00901298	1
DSM	Cisplatin	1	0	0.00327472	1
DSM	Cisplatin	1	1	0.00362522	1
DSM	Cisplatin	1	2	0.00470678	1
DSM	Cisplatin	1	3	0.00546787	1
DSM	Cisplatin	1	7	0.00823185	1
DSM	Cisplatin	1	0	0.00264381	1
DSM	Cisplatin	1	1	0.00341492	1
DSM	Cisplatin	1	2	0.00461665	1
DSM	Cisplatin	1	3	0.00479691	1
DSM	Cisplatin	1	7	0.00803157	1
DSM	Cisplatin	1	0	0.00370534	1
DSM	Cisplatin	1	1	0.0038856	1
DSM	Cisplatin	1	2	0.00485699	1
DSM	Cisplatin	1	3	0.00684986	1
DSM	Cisplatin	1	7	0.00795145	1
DSM	Cisplatin	1	0	0.00342493	1
DSM	Cisplatin	1	1	0.00367529	1
DSM	Cisplatin	1	2	0.00543783	1
DSM	Cisplatin	1	3	0.00651939	1
DSM	Cisplatin	1	7	0.00947364	1
DSM	Cisplatin	1	0	0.00448646	1
DSM	Cisplatin	1	1	0.00618891	1
DSM	Cisplatin	1	2	0.00832198	1
DSM	Cisplatin	1	3	0.0087526	1
DSM	Cisplatin	1	7	0.0112662	1
DSM	Cisplatin	1	0	0.0040258	1
DSM	Cisplatin	1	1	0.00536773	1
DSM	Cisplatin	1	2	0.00651939	1
DSM	Cisplatin	1	3	0.00866247	1
DSM	Cisplatin	1	7	0.011096	1
DSM	Cisplatin	1	0	0.00400577	1
DSM	Cisplatin	1	1	0.00507731	1
DSM	Cisplatin	1	2	0.00611881	1
DSM	Cisplatin	1	3	0.00657947	1
DSM	Cisplatin	1	7	0.00999439	1
DSM	Cisplatin	1	0	0.00385555	2
DSM	Cisplatin	1	1	0.00405584	2
DSM	Cisplatin	1	2	0.00461665	2
DSM	Cisplatin	1	3	0.00456658	2
DSM	Cisplatin	1	7	0.00749079	2
DSM	Cisplatin	1	0	0.00365526	1
DSM	Cisplatin	1	1	0.00407587	1
DSM	Cisplatin	1	2	0.00549792	1
DSM	Cisplatin	1	3	0.00653942	1
DSM	Cisplatin	1	7	0.00946363	1
DSM	Cisplatin	1	0	0.00376542	1
DSM	Cisplatin	1	1	0.00465671	1
DSM	Cisplatin	1	2	0.00559806	1
DSM	Cisplatin	1	3	0.00710022	1
DSM	Cisplatin	1	7	0.0106453	1
DSM	Cisplatin	1	0	0.00357515	1
DSM	Cisplatin	1	1	0.00494712	1
DSM	Cisplatin	1	2	0.00535772	1
DSM	Cisplatin	1	3	0.00627904	1
DSM	Cisplatin	1	7	0.00922328	1
DSM	Cisplatin	1	0	0.00343495	1
DSM	Cisplatin	1	1	0.00464669	1
DSM	Cisplatin	1	2	0.00632911	1
DSM	Cisplatin	1	3	0.00713027	1
DSM	Cisplatin	1	7	0.0093735	1
DSM	Cisplatin	1	0	0.00381549	1
DSM	Cisplatin	1	1	0.00518747	1
DSM	Cisplatin	1	2	0.00654943	1
DSM	Cisplatin	1	3	0.00700008	1
DSM	Cisplatin	1	7	0.00839208	1
DSM	Cisplatin	1	0	0.00417601	1
DSM	Cisplatin	1	1	0.0052776	1
DSM	Cisplatin	1	2	0.00602868	1
DSM	Cisplatin	1	3	0.00763099	1
DSM	Cisplatin	1	7	0.0095838	1
DSM	Cisplatin	1	0	0.004166	1
DSM	Cisplatin	1	1	0.0053477	1
DSM	Cisplatin	1	2	0.00656946	1
DSM	Cisplatin	1	3	0.00706017	1
DSM	Cisplatin	1	7	0.0109858	1
DSM	Cisplatin	1	0	0.00386557	1
DSM	Cisplatin	1	1	0.0045165	1
DSM	Cisplatin	1	2	0.00544784	1
DSM	Cisplatin	1	3	0.00737061	1
DSM	Cisplatin	1	7	0.0110459	1
DSM	Cisplatin	1	0	0.00406585	1
DSM	Cisplatin	1	1	0.00448646	1
DSM	Cisplatin	1	2	0.00554799	1
DSM	Cisplatin	1	3	0.00628906	1
DSM	Cisplatin	1	7	0.0101146	1
DSM	Cisplatin	1	0	0.00384554	1
DSM	Cisplatin	1	1	0.0040258	1
DSM	Cisplatin	1	2	0.00571823	1
DSM	Cisplatin	1	3	0.00725044	1
DSM	Cisplatin	1	7	0.0105652	1
DSM	Cisplatin	1	0	0.00455656	1
DSM	Cisplatin	1	1	0.00531766	1
DSM	Cisplatin	1	2	0.00600865	1
DSM	Cisplatin	1	3	0.00874259	1
DSM	Cisplatin	1	7	0.0132691	1
DSM	Cisplatin	1	0	0.00441636	1
DSM	Cisplatin	1	1	0.00524756	1
DSM	Cisplatin	1	2	0.00583841	1
DSM	Cisplatin	1	3	0.00772112	1
DSM	Cisplatin	1	7	0.0108656	1
DSM	Cisplatin	1	0	0.00484698	2
DSM	Cisplatin	1	1	0.0043062	2
DSM	Cisplatin	1	2	0.00547789	2
DSM	Cisplatin	1	3	0.00571823	2
DSM	Cisplatin	1	7	0.00834201	2
DSM	Cisplatin	1	0	0.00442637	1
DSM	Cisplatin	1	1	0.00512738	1
DSM	Cisplatin	1	2	0.00658949	1
DSM	Cisplatin	1	3	0.00746074	1
DSM	Cisplatin	1	7	0.0106854	1
DSM	Cisplatin	1	0	0.00398574	1
DSM	Cisplatin	1	1	0.00482695	1
DSM	Cisplatin	1	2	0.00661953	1
DSM	Cisplatin	1	3	0.00738063	1
DSM	Cisplatin	1	7	0.0101446	1
DSM	Cisplatin	1	0	0.00486701	1
DSM	Cisplatin	1	1	0.00456658	1
DSM	Cisplatin	1	2	0.00623898	1
DSM	Cisplatin	1	3	0.00747076	1
DSM	Cisplatin	1	7	0.0103749	1
DSM	Cisplatin	1	0	0.00365526	1
DSM	Cisplatin	1	1	0.00518747	1
DSM	Cisplatin	1	2	0.00702011	1
DSM	Cisplatin	1	3	0.00620894	1
DSM	Cisplatin	1	7	0.0100344	1
DSM	Cisplatin	1	0	0.00277399	1
DSM	Cisplatin	1	1	0.00387558	1
DSM	Cisplatin	1	2	0.00588848	1
DSM	Cisplatin	1	3	0.00570822	1
DSM	Cisplatin	1	7	0.0088227	1
DSM	Cisplatin	1	0	0.00417601	1
DSM	Cisplatin	1	1	0.00551795	1
DSM	Cisplatin	1	2	0.00795145	1
DSM	Cisplatin	1	3	0.00846219	1
DSM	Cisplatin	1	7	0.0107555	1
DSM	Cisplatin	1	0	0.00482695	1
DSM	Cisplatin	1	1	0.00545786	1
DSM	Cisplatin	1	2	0.00632911	1
DSM	Cisplatin	1	3	0.00811168	1
DSM	Cisplatin	1	7	0.0113463	1
DSM	Cisplatin	1	0	0.00295425	1
DSM	Cisplatin	1	1	0.00432623	1
DSM	Cisplatin	1	2	0.00509734	1
DSM	Cisplatin	1	3	0.00623898	1
DSM	Cisplatin	1	7	0.00796146	1
DSM	Cisplatin	1	0	0.00303437	1
DSM	Cisplatin	1	1	0.00365526	1
DSM	Cisplatin	1	2	0.00488704	1
DSM	Cisplatin	1	3	0.00609878	1
DSM	Cisplatin	1	7	0.00749079	1
DSM	Cisplatin	1	0	0.00375541	1
DSM	Cisplatin	1	1	0.00493711	1
DSM	Cisplatin	1	2	0.00616888	1
DSM	Cisplatin	1	3	0.00787133	1
DSM	Cisplatin	1	7	0.0128886	1
DSM	Cisplatin	1	0	0.00378545	1
DSM	Cisplatin	1	1	0.00459662	1
DSM	Cisplatin	1	2	0.00600865	1
DSM	Cisplatin	1	3	0.00662955	1
DSM	Cisplatin	1	7	0.0100244	1
DSM	Cisplatin	1	0	0.00329474	1
DSM	Cisplatin	1	1	0.00404583	1
DSM	Cisplatin	1	2	0.00507731	1
DSM	Cisplatin	1	3	0.00590851	1
DSM	Cisplatin	1	7	0.00789136	1
DSM	Cisplatin	1	0	0.00407587	2
DSM	Cisplatin	1	1	0.00406585	2
DSM	Cisplatin	1	2	0.0051374	2
DSM	Cisplatin	1	3	0.00615887	2
DSM	Cisplatin	1	7	0.00814172	2
DSM	Cisplatin	1	0	0.00304438	1
DSM	Cisplatin	1	1	0.00378545	1
DSM	Cisplatin	1	2	0.00509734	1
DSM	Cisplatin	1	3	0.00572825	1
DSM	Cisplatin	1	7	0.00917321	1
DSM	Cisplatin	1	0	0.00358516	1
DSM	Cisplatin	1	1	0.00521751	1
DSM	Cisplatin	1	2	0.0054178	1
DSM	Cisplatin	1	3	0.00678978	1
DSM	Cisplatin	1	7	0.00941356	1
DSM	Cisplatin	1	0	0.00417601	1
DSM	Cisplatin	1	1	0.00461665	1
DSM	Cisplatin	1	2	0.0049972	1
DSM	Cisplatin	1	3	0.0074307	1
DSM	Cisplatin	1	7	0.0093735	1
DSM	Cisplatin	1	0	0.00365526	1
DSM	Cisplatin	1	1	0.00377544	1
DSM	Cisplatin	1	2	0.00518747	1
DSM	Cisplatin	1	3	0.00740066	1
DSM	Cisplatin	1	7	0.0101146	1
DSM	Cisplatin	1	0	0.00344496	1
DSM	Cisplatin	1	1	0.00384554	1
DSM	Cisplatin	1	2	0.00597861	1
DSM	Cisplatin	1	3	0.00597861	1
DSM	Cisplatin	1	7	0.00877263	1
DSM	Cisplatin	1	0	0.00406585	1
DSM	Cisplatin	1	1	0.00483697	1
DSM	Cisplatin	1	2	0.00538776	1
DSM	Cisplatin	1	3	0.00718034	1
DSM	Cisplatin	1	7	0.00915318	1
DSM	Cisplatin	1	0	0.00377544	1
DSM	Cisplatin	1	1	0.00511737	1
DSM	Cisplatin	1	2	0.00687991	1
DSM	Cisplatin	1	3	0.00860239	1
DSM	Cisplatin	1	7	0.0104551	1
DSM	Cisplatin	1	0	0.00369532	1
DSM	Cisplatin	1	1	0.00479691	1
DSM	Cisplatin	1	2	0.00567818	1
DSM	Cisplatin	1	3	0.00686989	1
DSM	Cisplatin	1	7	0.012478	1
DSM	Cisplatin	1	0	0.0049271	1
DSM	Cisplatin	1	1	0.00593855	1
DSM	Cisplatin	1	2	0.00633913	1
DSM	Cisplatin	1	3	0.00857234	1
DSM	Cisplatin	1	7	0.0100244	1
DSM	Cisplatin	1	0	0.00578834	1
DSM	Cisplatin	1	1	0.00559806	1
DSM	Cisplatin	1	2	0.00679979	1
DSM	Cisplatin	1	3	0.008332	1
DSM	Cisplatin	1	7	0.0148113	1
DSM	Cisplatin	1	0	0.00397573	1
DSM	Cisplatin	1	1	0.00495714	1
DSM	Cisplatin	1	2	0.00684986	1
DSM	Cisplatin	1	3	0.0086124	1
DSM	Cisplatin	1	7	0.0123578	1
DSM	Cisplatin	1	0	0.00420606	1
DSM	Cisplatin	1	1	0.00425613	1
DSM	Cisplatin	1	2	0.00572825	1
DSM	Cisplatin	1	3	0.00682983	1
DSM	Cisplatin	1	7	0.00950369	1
DSM	Cisplatin	1	0	0.00356513	1
DSM	Cisplatin	1	1	0.00405584	1
DSM	Cisplatin	1	2	0.00550793	1
DSM	Cisplatin	1	3	0.00627904	1
DSM	Cisplatin	1	7	0.00893286	1
DSM	Cisplatin	1	0	0.00418603	1
DSM	Cisplatin	1	1	0.0040959	1
DSM	Cisplatin	1	2	0.00491708	1
DSM	Cisplatin	1	3	0.00733056	1
DSM	Cisplatin	1	7	0.0107154	1
DSM	Cisplatin	1	0	0.00485699	1
DSM	Cisplatin	1	1	0.00576831	1
DSM	Cisplatin	1	2	0.00680981	1
DSM	Cisplatin	1	3	0.00792141	1
DSM	Cisplatin	1	7	0.0120974	1
DSM	Cisplatin	1	0	0.00445642	2
DSM	Cisplatin	1	1	0.00650937	2
DSM	Cisplatin	1	2	0.00577832	2
DSM	Cisplatin	1	3	0.00742069	2
DSM	Cisplatin	1	7	0.0122176	2
DSM	Cisplatin	1	0	0.00362522	1
DSM	Cisplatin	1	1	0.00493711	1
DSM	Cisplatin	1	2	0.0054879	1
DSM	Cisplatin	1	3	0.00745073	1
DSM	Cisplatin	1	7	0.0101947	1
DSM	Cisplatin	1	0	0.00578834	1
DSM	Cisplatin	1	1	0.00680981	1
DSM	Cisplatin	1	2	0.00897292	1
DSM	Cisplatin	1	3	0.00942357	1
DSM	Cisplatin	1	7	0.0138299	1
DSM	Cisplatin	1	0	0.0044464	1
DSM	Cisplatin	1	1	0.00538776	1
DSM	Cisplatin	1	2	0.00727047	1
DSM	Cisplatin	1	3	0.00918322	1
DSM	Cisplatin	1	7	0.0135896	1
DSM	Cisplatin	1	0	0.00516744	2
DSM	Cisplatin	1	1	0.00593855	2
DSM	Cisplatin	1	2	0.00756089	2
DSM	Cisplatin	1	3	0.00773113	2
DSM	Cisplatin	1	7	0.0107755	2
DSM	Cisplatin	1	0	0.00441636	1
DSM	Cisplatin	1	1	0.00627904	1
DSM	Cisplatin	1	2	0.00839208	1
DSM	Cisplatin	1	3	0.00904302	1
DSM	Cisplatin	1	7	0.0129787	1
DSM	Cisplatin	1	0	0.00317457	1
DSM	Cisplatin	1	1	0.00393567	1
DSM	Cisplatin	1	2	0.00441636	1
DSM	Cisplatin	1	3	0.00620894	1
DSM	Cisplatin	1	7	0.00830195	1
DSM	Cisplatin	1	0	0.00311448	1
DSM	Cisplatin	1	1	0.00571823	1
DSM	Cisplatin	1	2	0.00696002	1
DSM	Cisplatin	1	3	0.00940354	1
DSM	Cisplatin	1	7	0.0122476	1
DSM	Cisplatin	1	0	0.00489705	1
DSM	Cisplatin	1	1	0.00525757	1
DSM	Cisplatin	1	2	0.00660952	1
DSM	Cisplatin	1	3	0.00777119	1
DSM	Cisplatin	1	7	0.0112462	1
DSM	Cisplatin	1	0	0.003475	1
DSM	Cisplatin	1	1	0.00429619	1
DSM	Cisplatin	1	2	0.0054879	1
DSM	Cisplatin	1	3	0.00711024	1
DSM	Cisplatin	1	7	0.00920325	1
DSM	Cisplatin	1	0	0.00369532	1
DSM	Cisplatin	1	1	0.00478689	1
DSM	Cisplatin	1	2	0.0061088	1
DSM	Cisplatin	1	3	0.00691996	1
DSM	Cisplatin	1	7	0.0101646	1
DSM	Cisplatin	1	0	0.0050673	1
DSM	Cisplatin	1	1	0.00641924	1
DSM	Cisplatin	1	2	0.00742069	1
DSM	Cisplatin	1	3	0.00834201	1
DSM	Cisplatin	1	7	0.0127283	1
DSM	Cisplatin	1	0	0.00447645	1
DSM	Cisplatin	1	1	0.00462666	1
DSM	Cisplatin	1	2	0.00611881	1
DSM	Cisplatin	1	3	0.00837206	1
DSM	Cisplatin	1	7	0.0105352	1
DSM	Cisplatin	1	0	0.00432623	1
DSM	Cisplatin	1	1	0.00438632	1
DSM	Cisplatin	1	2	0.00554799	1
DSM	Cisplatin	1	3	0.00630909	1
DSM	Cisplatin	1	7	0.00835203	1
DSM	Cisplatin	1	0	0.00377544	1
DSM	Cisplatin	1	1	0.0045165	1
DSM	Cisplatin	1	2	0.00539777	1
DSM	Cisplatin	1	3	0.00752083	1
DSM	Cisplatin	1	7	0.0106453	1
DSM	Cisplatin	1	0	0.00370534	1
DSM	Cisplatin	1	1	0.00572825	1
DSM	Cisplatin	1	2	0.00554799	1
DSM	Cisplatin	1	3	0.00706017	1
DSM	Cisplatin	1	7	0.00928337	1
DSM	Cisplatin	1	0	0.00384554	1
DSM	Cisplatin	1	1	0.00489705	1
DSM	Cisplatin	1	2	0.00546787	1
DSM	Cisplatin	1	3	0.00683985	1
DSM	Cisplatin	1	7	0.0084722	1
DSM	Cisplatin	1	0	0.00478689	1
DSM	Cisplatin	1	1	0.00703012	1
DSM	Cisplatin	1	2	0.00823185	1
DSM	Cisplatin	1	3	0.0101246	1
DSM	Cisplatin	1	7	0.0117569	1
DSM	Cisplatin	1	0	0.00671968	1
DSM	Cisplatin	1	1	0.00857234	1
DSM	Cisplatin	1	2	0.00881269	1
DSM	Cisplatin	1	3	0.0101046	1
DSM	Cisplatin	1	7	0.0134694	1
DSM	Cisplatin	1	0	0.00501722	1
DSM	Cisplatin	1	1	0.0061088	1
DSM	Cisplatin	1	2	0.00783128	1
DSM	Cisplatin	1	3	0.0101546	1
DSM	Cisplatin	1	7	0.0119572	1
DSM	Cisplatin	1	0	0.00591852	1
DSM	Cisplatin	1	1	0.00667962	1
DSM	Cisplatin	1	2	0.00872256	1
DSM	Cisplatin	1	3	0.0107755	1
DSM	Cisplatin	1	7	0.012498	1
DSM	Cisplatin	1	0	0.00716031	1
DSM	Cisplatin	1	1	0.00843214	1
DSM	Cisplatin	1	2	0.00897292	1
DSM	Cisplatin	1	3	0.0122677	1
DSM	Cisplatin	1	7	0.0154022	1
DSM	Cisplatin	1	0	0.00665959	1
DSM	Cisplatin	1	1	0.00769108	1
DSM	Cisplatin	1	2	0.00908308	1
DSM	Cisplatin	1	3	0.0105252	1
DSM	Cisplatin	1	7	0.0151718	1
DSM	Cisplatin	1	0	0.00684986	1
DSM	Cisplatin	1	1	0.00721038	1
DSM	Cisplatin	1	2	0.00739064	1
DSM	Cisplatin	1	3	0.0114865	1
DSM	Cisplatin	1	7	0.0136697	1
DSM	Cisplatin	1	0	0.00625901	1
DSM	Cisplatin	1	1	0.00744071	1
DSM	Cisplatin	1	2	0.0092333	1
DSM	Cisplatin	1	3	0.0107855	1
DSM	Cisplatin	1	7	0.0126482	1
DSM	Cisplatin	1	0	0.00718034	1
DSM	Cisplatin	1	1	0.00842213	1
DSM	Cisplatin	1	2	0.00935347	1
DSM	Cisplatin	1	3	0.0102247	1
DSM	Cisplatin	1	7	0.0162033	1
DSM	Cisplatin	1	0	0.00955376	2
DSM	Cisplatin	1	1	0.0110359	2
DSM	Cisplatin	1	2	0.011126	2
DSM	Cisplatin	1	3	0.0134594	2
DSM	Cisplatin	1	7	0.0161733	2
DSM	Cisplatin	1	0	0.00605872	1
DSM	Cisplatin	1	1	0.00710022	1
DSM	Cisplatin	1	2	0.0100044	1
DSM	Cisplatin	1	3	0.00960383	1
DSM	Cisplatin	1	7	0.0136597	1
DSM	Cisplatin	1	0	0.00599864	1
DSM	Cisplatin	1	1	0.00711024	1
DSM	Cisplatin	1	2	0.00884273	1
DSM	Cisplatin	1	3	0.0108156	1
DSM	Cisplatin	1	7	0.014561	1
DSM	Cisplatin	1	0	0.00794144	1
DSM	Cisplatin	1	1	0.00660952	1
DSM	Cisplatin	1	2	0.00837206	1
DSM	Cisplatin	1	3	0.00993431	1
DSM	Cisplatin	1	7	0.0128585	1
DSM	Cisplatin	1	0	0.00521751	1
DSM	Cisplatin	1	1	0.00714028	1
DSM	Cisplatin	1	2	0.00903301	1
DSM	Cisplatin	1	3	0.0106754	1
DSM	Cisplatin	1	7	0.0123077	1
DSM	Cisplatin	1	0	0.00566816	1
DSM	Cisplatin	1	1	0.00679979	1
DSM	Cisplatin	1	2	0.0086124	1
DSM	Cisplatin	1	3	0.0108256	1
DSM	Cisplatin	1	7	0.0143006	1
DSM	Cisplatin	1	0	0.00636917	1
DSM	Cisplatin	1	1	0.00867249	1
DSM	Cisplatin	1	2	0.00908308	1
DSM	Cisplatin	1	3	0.0116668	1
DSM	Cisplatin	1	7	0.014581	1
DSM	Cisplatin	1	0	0.00629907	1
DSM	Cisplatin	1	1	0.00827191	1
DSM	Cisplatin	1	2	0.00939353	1
DSM	Cisplatin	1	3	0.0113564	1
DSM	Cisplatin	1	7	0.0147713	1
DSM	Cisplatin	1	0	0.00567818	1
DSM	Cisplatin	1	1	0.00772112	1
DSM	Cisplatin	1	2	0.0081217	1
DSM	Cisplatin	1	3	0.0119071	1
DSM	Cisplatin	1	7	0.0146811	1
DSM	Cisplatin	1	0	0.00563812	1
DSM	Cisplatin	1	1	0.00725044	1
DSM	Cisplatin	1	2	0.00841211	1
DSM	Cisplatin	1	3	0.00878265	1
DSM	Cisplatin	1	7	0.0128285	1
DSM	Cisplatin	1	0	0.0108957	1
DSM	Cisplatin	1	1	0.0120574	1
DSM	Cisplatin	1	2	0.0153822	1
DSM	Cisplatin	1	3	0.0252464	1
DSM	Cisplatin	1	7	0.0280504	1
DSM	Cisplatin	1	0	0.00763099	1
DSM	Cisplatin	1	1	0.00781125	1
DSM	Cisplatin	1	2	0.00900296	1
DSM	Cisplatin	1	3	0.0115366	1
DSM	Cisplatin	1	7	0.0131589	1
DSM	Cisplatin	1	0	0.00542782	1
DSM	Cisplatin	1	1	0.0065995	1
DSM	Cisplatin	1	2	0.00808164	1
DSM	Cisplatin	1	3	0.00885275	1
DSM	Cisplatin	1	7	0.0125881	1
DSM	Cisplatin	1	0	0.00538776	1
DSM	Cisplatin	1	1	0.00760095	1
DSM	Cisplatin	1	2	0.00843214	1
DSM	Cisplatin	1	3	0.0104751	1
DSM	Cisplatin	1	7	0.0137698	1
DSM	Cisplatin	1	0	0.00519748	1
DSM	Cisplatin	1	1	0.00602868	1
DSM	Cisplatin	1	2	0.00792141	1
DSM	Cisplatin	1	3	0.00915318	1
DSM	Cisplatin	1	7	0.0124579	1
DSM	Cisplatin	1	0	0.00993431	9
DSM	Cisplatin	1	1	0.000260375	9
DSM	Cisplatin	1	2	0	9
DSM	Cisplatin	1	3	0	9
DSM	Cisplatin	1	7	0	9
DSM	Cisplatin	1	0	0.0116468	9
DSM	Cisplatin	1	1	0.00813171	9
DSM	Cisplatin	1	2	0.00947364	9
DSM	Cisplatin	1	3	0.000300433	9
DSM	Cisplatin	1	7	0	9
DSM	Cisplatin	1	0	0.0174551	9
DSM	Cisplatin	1	1	0.0150417	9
DSM	Cisplatin	1	2	0	9
DSM	Cisplatin	1	3	0	9
DSM	Cisplatin	1	7	0	9
DSM	Cisplatin	1	0	0.0161933	9
DSM	Cisplatin	1	1	0.0124279	9
DSM	Cisplatin	1	2	0.0149716	9
DSM	Cisplatin	1	3	0.000300433	9
DSM	Cisplatin	1	7	0.000260375	9
DSM	Cisplatin	1	0	0.0284109	9
DSM	Cisplatin	1	1	0.0238844	9
DSM	Cisplatin	1	2	0.0252263	9
DSM	Cisplatin	1	3	0.0292021	9
DSM	Cisplatin	1	7	0	9
DSM	Cisplatin	1	0	0.00991428	9
DSM	Cisplatin	1	1	0.00818178	9
DSM	Cisplatin	1	2	0.0100945	9
DSM	Cisplatin	1	3	0	9
DSM	Cisplatin	1	7	0	9
DSM	Cisplatin	1	0	0.0146711	9
DSM	Cisplatin	1	1	0.0105151	9
DSM	Cisplatin	1	2	0.0129186	9
DSM	Cisplatin	1	3	0.0147112	9
DSM	Cisplatin	1	7	0	9
DSM	Cisplatin	10	0	0.00537774	2
DSM	Cisplatin	10	1	0.0066696	2
DSM	Cisplatin	10	2	0.00705015	2
DSM	Cisplatin	10	3	0.00919324	2
DSM	Cisplatin	10	7	0.00985419	2
DSM	Cisplatin	10	0	0.0056281	2
DSM	Cisplatin	10	1	0.0054178	2
DSM	Cisplatin	10	2	0.00704014	2
DSM	Cisplatin	10	3	0.00830195	2
DSM	Cisplatin	10	7	0.012468	2
DSM	Cisplatin	10	0	0.00455656	1
DSM	Cisplatin	10	1	0.00523754	1
DSM	Cisplatin	10	2	0.00678978	1
DSM	Cisplatin	10	3	0.00749079	1
DSM	Cisplatin	10	7	0.0114865	1
DSM	Cisplatin	10	0	0.00613884	2
DSM	Cisplatin	10	1	0.00580836	2
DSM	Cisplatin	10	2	0.00692998	2
DSM	Cisplatin	10	3	0.00772112	2
DSM	Cisplatin	10	7	0.0113964	2
DSM	Cisplatin	10	0	0.00482695	2
DSM	Cisplatin	10	1	0.00591852	2
DSM	Cisplatin	10	2	0.00689994	2
DSM	Cisplatin	10	3	0.00716031	2
DSM	Cisplatin	10	7	0.0106854	2
DSM	Cisplatin	10	0	0.00421607	1
DSM	Cisplatin	10	1	0.00552796	1
DSM	Cisplatin	10	2	0.0061088	1
DSM	Cisplatin	10	3	0.00701009	1
DSM	Cisplatin	10	7	0.00959382	1
DSM	Cisplatin	10	0	0.00460663	1
DSM	Cisplatin	10	1	0.00585844	1
DSM	Cisplatin	10	2	0.00661953	1
DSM	Cisplatin	10	3	0.00783128	1
DSM	Cisplatin	10	7	0.011787	1
DSM	Cisplatin	10	0	0.00613884	1
DSM	Cisplatin	10	1	0.00777119	1
DSM	Cisplatin	10	2	0.00839208	1
DSM	Cisplatin	10	3	0.011096	1
DSM	Cisplatin	10	7	0.0149115	1
DSM	Cisplatin	10	0	0.00372536	2
DSM	Cisplatin	10	1	0.00397573	2
DSM	Cisplatin	10	2	0.00573826	2
DSM	Cisplatin	10	3	0.00640923	2
DSM	Cisplatin	10	7	0.00751082	2
DSM	Cisplatin	10	0	0.00473682	2
DSM	Cisplatin	10	1	0.00531766	2
DSM	Cisplatin	10	2	0.00690995	2
DSM	Cisplatin	10	3	0.00671968	2
DSM	Cisplatin	10	7	0.0112462	2
DSM	Cisplatin	10	0	0.00434626	1
DSM	Cisplatin	10	1	0.00461665	1
DSM	Cisplatin	10	2	0.00590851	1
DSM	Cisplatin	10	3	0.00618891	1
DSM	Cisplatin	10	7	0.00985419	1
DSM	Cisplatin	10	0	0.00448646	1
DSM	Cisplatin	10	1	0.00547789	1
DSM	Cisplatin	10	2	0.00590851	1
DSM	Cisplatin	10	3	0.00690995	1
DSM	Cisplatin	10	7	0.0102648	1
DSM	Cisplatin	10	0	0.00575829	1
DSM	Cisplatin	10	1	0.00606874	1
DSM	Cisplatin	10	2	0.00673971	1
DSM	Cisplatin	10	3	0.00725044	1
DSM	Cisplatin	10	7	0.0105051	1
DSM	Cisplatin	10	0	0.0044464	1
DSM	Cisplatin	10	1	0.0049271	1
DSM	Cisplatin	10	2	0.00553797	1
DSM	Cisplatin	10	3	0.00620894	1
DSM	Cisplatin	10	7	0.0100745	1
DSM	Cisplatin	10	0	0.00448646	2
DSM	Cisplatin	10	1	0.00457659	2
DSM	Cisplatin	10	2	0.00461665	2
DSM	Cisplatin	10	3	0.00672969	2
DSM	Cisplatin	10	7	0.00758092	2
DSM	Cisplatin	10	0	0.00498718	2
DSM	Cisplatin	10	1	0.0043763	2
DSM	Cisplatin	10	2	0.0060387	2
DSM	Cisplatin	10	3	0.00754086	2
DSM	Cisplatin	10	7	0.00975405	2
DSM	Cisplatin	10	0	0.00425613	1
DSM	Cisplatin	10	1	0.00446643	1
DSM	Cisplatin	10	2	0.00608877	1
DSM	Cisplatin	10	3	0.00623898	1
DSM	Cisplatin	10	7	0.0097941	1
DSM	Cisplatin	10	0	0.00349503	2
DSM	Cisplatin	10	1	0.00449647	2
DSM	Cisplatin	10	2	0.00487702	2
DSM	Cisplatin	10	3	0.00557803	2
DSM	Cisplatin	10	7	0.0098642	2
DSM	Cisplatin	10	0	0.00360519	2
DSM	Cisplatin	10	1	0.00422609	2
DSM	Cisplatin	10	2	0.00479691	2
DSM	Cisplatin	10	3	0.0052776	2
DSM	Cisplatin	10	7	0.00756089	2
DSM	Cisplatin	10	0	0.0043062	1
DSM	Cisplatin	10	1	0.00589849	1
DSM	Cisplatin	10	2	0.00587846	1
DSM	Cisplatin	10	3	0.00615887	1
DSM	Cisplatin	10	7	0.00685988	1
DSM	Cisplatin	10	0	0.00526759	2
DSM	Cisplatin	10	1	0.00582839	2
DSM	Cisplatin	10	2	0.00727047	2
DSM	Cisplatin	10	3	0.00846219	2
DSM	Cisplatin	10	7	0.00974403	2
DSM	Cisplatin	10	0	0.0038856	1
DSM	Cisplatin	10	1	0.00503725	1
DSM	Cisplatin	10	2	0.00539777	1
DSM	Cisplatin	10	3	0.00628906	1
DSM	Cisplatin	10	7	0.00779122	1
DSM	Cisplatin	10	0	0.00384554	2
DSM	Cisplatin	10	1	0.00431622	2
DSM	Cisplatin	10	2	0.00514741	2
DSM	Cisplatin	10	3	0.00601867	2
DSM	Cisplatin	10	7	0.00911312	2
DSM	Cisplatin	10	0	0.00475685	2
DSM	Cisplatin	10	1	0.00474684	2
DSM	Cisplatin	10	2	0.00518747	2
DSM	Cisplatin	10	3	0.00661953	2
DSM	Cisplatin	10	7	0.00658949	2
DSM	Cisplatin	10	0	0.0029843	1
DSM	Cisplatin	10	1	0.00436629	1
DSM	Cisplatin	10	2	0.00491708	1
DSM	Cisplatin	10	3	0.00579835	1
DSM	Cisplatin	10	7	0.00934345	1
DSM	Cisplatin	10	0	0.00581838	2
DSM	Cisplatin	10	1	0.00582839	2
DSM	Cisplatin	10	2	0.00712025	2
DSM	Cisplatin	10	3	0.00800152	2
DSM	Cisplatin	10	7	0.00886276	2
DSM	Cisplatin	10	0	0.0074307	2
DSM	Cisplatin	10	1	0.00915318	2
DSM	Cisplatin	10	2	0.0113664	2
DSM	Cisplatin	10	3	0.0123478	2
DSM	Cisplatin	10	7	0.0178557	2
DSM	Cisplatin	10	0	0.00425613	2
DSM	Cisplatin	10	1	0.00394568	2
DSM	Cisplatin	10	2	0.00483697	2
[truncated: 56,592 more rows]
